# Supplementary material for: Machine learning identifies novel signatures of antifungal drug resistance in Saccharomycotina yeasts
Source: PLoS Genet. 2026 Mar 17;22(3):e1012091. doi: 10.1371/journal.pgen.1012091 (PMC13012505; doi:10.1371/journal.pgen.1012091)
Supplement: S1 Table — (XLSX) [file pgen.1012091.s009.xlsx]

## Sheet: Table S1
assemblyID_updated	Environment Description	SUPER_Mammalia_animal_type	X_FC_resistance	Fluconazole_resistance	Itraconazole_resistance	Voriconazole_resistance	Posaconazole_resistance	Terbinafin_resistance	Caspofungi_resistance	Amphotericin_B_resistance	Total Drug Res	Clade
yHMPu5000026054_candida_pseudorugosa_170713	the sputum of an ICU patient who died of critical pulmonary infection after an esophageal tumor resection	1	0	1	0	0	0	1	0	0	2	Serinales
yHMPu5000034573_sugiyamaella_valdiviana_180604	sputum	1	0	1	0	1	0	0	0	0	2	Dipodascales
yHMPu5000034578_zygoascus_hellenicus_180604	mastitic udder of cow	1	0	1	1	1	1	0	1	1	6	Dipodascales
yHMPu5000034579_wickerhamia_fluorescens_180604	dung of Calloseiurus erythraeus thaiwanensis (squirrel)	1	0	0	0	0	0	0	0	0	0	Serinales
yHMPu5000034604_sporopachydermia_lactativora_180604	mouth of Man	1	1	0	0	0	0	0	1	0	2	Sporopachydermiales
yHMPu5000034614_saturnispora_silvae_180604	intestine of horse	1	0	1	0	0	0	0	0	0	1	Pichiales
yHMPu5000034623_pichia_norvegensis_160519.haplomerger2	vagina, of woman	1	0	1	0	0	0	0	0	0	1	Pichiales
yHMPu5000034642_candida_zeylanoides_160519	case of blastomycotic macrogloss	1	0	1	0	0	0	0	0	0	1	Serinales
yHMPu5000034687_blastobotrys_chiropterorum_170307	liver of Mormoops megalophylla (bat)	1	0	1	1	1	1	0	1	1	6	Dipodascales
yHMPu5000034723_candida_glabrata_180604	faeces, of Man	1	0	0	0	0	0	1	0	0	1	Saccharomycetales
yHMPu5000034742_lipomyces_suomiensis_160519	skin lesion of cow, infected with Trichophyton verrucosum	1	0	0	0	0	0	0	0	0	0	Lipomycetales
yHMPu5000034921_nakazawaea_peltata_160519	milk cow with mastitis	1	0	0	0	0	0	0	0	0	0	Alaninales
yHMPu5000034929_candida_nanaspora_170307	male Cebus apella (ape)	1	0	0	0	0	0	0	0	0	0	Pichiales
yHMPu5000034954_candida_norvegica_201018	sputum	1	1	0	0	0	0	0	0	0	1	Phaffomycetales
yHMPu5000034962_hanseniaspora_guilliermondii_170307	infected nail	1	0	0	0	0	0	0	0	0	0	Saccharomycodales
yHMPu5000034987_candida_intermedia_160519	faeces, of American woman with tropical sprue	1	0	0	0	0	0	0	0	0	0	Serinales
yHMPu5000034991_candida_dubliniensis_190924.haplomerger2	oral cavity of HIV-infected patient	1	0	0	0	0	0	0	0	0	0	Serinales
yHMPu5000034995_candida_parapsilosis_170307	case of sprue	1	0	0	0	0	0	0	1	0	1	Serinales
yHMPu5000034997_candida_tropicalis_160519.haplomerger2	bronchitic patient	1	0	0	0	0	0	1	0	0	1	Serinales
yHMPu5000035004_candida_albicans_190924	skin of man with interdigital mycosis	1	0	0	0	0	0	0	0	0	0	Serinales
yHMPu5000035251_candida_aaseri_170307	sputum, of asthma patient	1	0	0	0	0	0	0	0	0	0	Serinales
yHMPu5000035266_wickerhamomyces_onychis_170307.haplomerger2	nail, of Man	1	0	0	0	0	0	0	0	0	0	Phaffomycetales
yHMPu5000035271_wickerhamomyces_bovis_160928	caecum of cow	1	0	0	0	0	0	0	0	0	0	Phaffomycetales
yHMPu5000035277_candida_pararugosa_201018	faeces of Man	1	1	1	0	0	0	0	0	0	2	Dipodascales
yHMPu5000035317_candida_fennica_180604	anus of cat	1	0	0	0	0	0	0	0	0	0	Serinales
yHMPu5000035325_cyberlindnera_petersonii_180604	corpse, in embalming fluid	1	0	0	1	0	1	0	0	0	2	Phaffomycetales
yHMPu5000035336_cyberlindnera_jadinii_180604.haplomerger2	pus abscess, on buttock of woman	1	0	0	0	0	0	0	0	0	0	Phaffomycetales
yHMPu5000035644_yarrowia_deformans_180604	fingernail, of 49-year-old woman	1	1	1	0	1	1	0	0	1	5	Dipodascales
yHMPu5000035719_candida_blankii_190924	blood of Putorius vison (mink)	1	0	1	1	1	1	0	0	0	4	Dipodascales
yHMPu5000037862_nakazawaea_anatomiae_170912	cadaver tank containing 1% formalin	1	0	1	0	0	0	0	0	0	1	Alaninales
yHMPu5000037887_candida_rugosa_170713	faeces of Man	1	0	0	0	0	0	0	0	0	0	Serinales
yHMPu5000037914_candida_conglobata_180604	tubercular lung	1	0	0	0	0	0	0	0	0	0	Serinales
yHMPu5000037915_candida_catenulata_190924	faeces of man with dysentery	1	0	0	0	0	0	0	0	0	0	Serinales
yHMPu5000038103_candida_melibiosica_170912	sputum	1	0	0	0	0	0	0	0	0	0	Serinales
yHMPu5000038349_candida_viswanathii_170713.haplomerger2	cerebro-spinal fluid, meningitis patient	1	0	0	0	0	0	0	0	0	0	Serinales
yHMPu5000038388_candida_inconspicua_170713	sputum	1	0	1	0	0	0	0	0	0	1	Pichiales
yHMPu5000041824_debaryomyces_subglobosus_160928	infected nail, of 12-year-old girl	1	0	0	0	0	0	0	0	0	0	Serinales
yHMPu5000041829_debaryomyces_fabryi_180604	interdigital mycotic lesion	1	0	0	0	0	0	0	0	1	1	Serinales
		Percent Resistant	10.5263	31.5789	10.5263	13.1579	13.1579	7.89474	10.5263	10.5263
		Percent Resistant for entire dataset	7.70677	34.2105	8.64662	17.2932	6.20301	7.89474	12.9699	9.77444
