# Supplementary material for: Machine learning identifies novel signatures of antifungal drug resistance in Saccharomycotina yeasts
Source: PLoS Genet. 2026 Mar 17;22(3):e1012091. doi: 10.1371/journal.pgen.1012091 (PMC13012505; doi:10.1371/journal.pgen.1012091)
Supplement: S2 Table — (XLSX) [file pgen.1012091.s010.xlsx]

## Sheet: Table S2
species	assembly	X_FC_resistance	Fluconazole_resistance	Itraconazole_resistance	Voriconazole_resistance	Posaconazole_resistance	Terbinafin_resistance	Caspofungi_resistance	Amphotericin_B_resistance	Total Drug Res	Order		assembly	Order		species	assembly	Fluconazole_resistance	Itraconazole_resistance	Voriconazole_resistance	Posaconazole_resistance	Terbinafin_resistance	Caspofungi_resistance	Amphotericin_B_resistance	X_FC_resistance
Peterozyma_xylosa_CBS2286	yHMPu5000034883_peterozyma_xylosa_160519	0	0	0	0	0	0	0	0	0	Alaninales		yHMPu5000034883_peterozyma_xylosa_160519	0		Nakazawaea_pomicola_CBS4242	yHMPu5000034922_nakazawaea_pomicola_160519	1	0	0	0	0	0	0	0
Peterozyma_toletana_CBS2504	yHMPu5000034884_peterozyma_toletana_160519	0	0	0	0	0	0	0	0	0	Alaninales		yHMPu5000034884_peterozyma_toletana_160519	0		Nakazawaea_anatomiae_CBS5547	yHMPu5000037862_nakazawaea_anatomiae_170912	1	0	0	0	0	0	0	0
Nakazawaea_ishiwadae_CBS6022	yHMPu5000034919_nakazawaea_ishiwadae_160519	0	0	0	0	0	0	0	0	0	Alaninales		yHMPu5000034919_nakazawaea_ishiwadae_160519	0		Nakazawaea_wickerhamii_CBS2928	yHMPu5000034923_nakazawaea_wickerhamii_160519	1	0	1	0	0	0	0	0
Nakazawaea_peltata_CBS5576	yHMPu5000034921_nakazawaea_peltata_160519	0	0	0	0	0	0	0	0	0	Alaninales		yHMPu5000034921_nakazawaea_peltata_160519	0		Saccharomycopsis_amapae_CBS7872	yHMPu5000041799_saccharomycopsis_amapae_201018	1	0	0	0	1	0	0	0
Nakazawaea_wyomingensis_CBS8703	yHMPu5000034924_nakazawaea_wyomingensis_160519	0	0	0	0	0	0	0	0	0	Alaninales		yHMPu5000034924_nakazawaea_wyomingensis_160519	0		Saccharomycopsis_fermentans_CBS7830	yHMPu5000041797_saccharomycopsis_fermentans_201018	1	0	1	0	1	0	0	0
Nakazawaea_ernobii_CBS1737	yHMPu5000034930_nakazawaea_ernobii_170307.haplomerger2	0	0	0	0	0	0	0	0	0	Alaninales		yHMPu5000034930_nakazawaea_ernobii_170307.haplomerger2	0		Saccharomycopsis_crataegensis_CBS6447	yHMPu5000041691_saccharomycopsis_crataegensis_180604	1	0	1	0	1	0	1	1
Nakazawaea_populi_CBS7351	yHMPu5000035668_nakazawaea_populi_160613	0	0	0	0	0	0	0	0	0	Alaninales		yHMPu5000035668_nakazawaea_populi_160613	0		Sugiyamaella_paludigena_CBS8005	yHMPu5000034575_sugiyamaella_paludigena_180604	1	0	0	0	0	0	0	0
Pachysolen_tannophilus_CBS4044	yHMPu5000035669_pachysolen_tannophilus_160613	0	0	0	0	0	0	0	0	0	Alaninales		yHMPu5000035669_pachysolen_tannophilus_160613	0		Candida_ghanaensis_CBS8798	yHMPu5000035331_candida_ghanaensis_201018	1	0	0	0	0	0	0	0
Nakazawaea_holstii_CBS4140	yHMPu5000034918_nakazawaea_holstii_160519	0	0	0	0	0	1	0	0	1	Alaninales		yHMPu5000034918_nakazawaea_holstii_160519	0		Sugiyamaella_chiloensis_CBS8169	yHMPu5000041772_sugiyamaella_chiloensis_170912	1	0	0	0	0	0	0	0
Nakazawaea_pomicola_CBS4242	yHMPu5000034922_nakazawaea_pomicola_160519	0	1	0	0	0	0	0	0	1	Alaninales		yHMPu5000034922_nakazawaea_pomicola_160519	0		Sugiyamaella_valdiviana_CBS5721	yHMPu5000034573_sugiyamaella_valdiviana_180604	1	0	1	0	0	0	0	0
Nakazawaea_anatomiae_CBS5547	yHMPu5000037862_nakazawaea_anatomiae_170912	0	1	0	0	0	0	0	0	1	Alaninales		yHMPu5000037862_nakazawaea_anatomiae_170912	0		Sugiyamaella_smithiae_CBS7522.2	yHMPu5000034574_sugiyamaella_smithiae_180604	1	0	1	0	0	0	0	0
Nakazawaea_wickerhamii_CBS2928	yHMPu5000034923_nakazawaea_wickerhamii_160519	0	1	0	1	0	0	0	0	2	Alaninales		yHMPu5000034923_nakazawaea_wickerhamii_160519	0		Starmerella_magnoliae_CBS166	yHMPu5000034590_candida_magnoliae_180604	1	0	1	0	0	0	0	0
Saccharomycopsis_capsularis_CBS2519	yHMPu5000034607_saccharomycopsis_capsularis_180604	0	0	0	0	0	0	0	0	0	Ascoideales		yHMPu5000034607_saccharomycopsis_capsularis_180604	1		Blastobotrys_parvus_CBS6147	yHMPu5000034672_blastobotrys_parvus_160519	1	0	1	0	0	0	0	0
Saccharomycopsis_babjevae_CBS9167	yHMPu5000037848_saccharomycopsis_babjevae_170912	0	0	0	0	0	0	0	0	0	Ascoideales		yHMPu5000037848_saccharomycopsis_babjevae_170912	1		Blastobotrys_mokoenaii_CBS8435	yHMPu5000034675_blastobotrys_mokoenaii_160519	1	0	1	0	0	0	0	0
Saccharomycopsis_javanensis_CBS2555	yHMPu5000041733_saccharomycopsis_javanensis_170912	0	0	0	0	0	0	0	0	0	Ascoideales		yHMPu5000041733_saccharomycopsis_javanensis_170912	1		Zygoascus_meyerae_CBS4099	yHMPu5000035243_zygoascus_meyerae_170307	1	0	0	0	0	1	0	0
Saccharomycopsis_schoenii_CBS7223	yHMPu5000041783_saccharomycopsis_schoenii_170912	0	0	0	0	0	0	0	0	0	Ascoideales		yHMPu5000041783_saccharomycopsis_schoenii_170912	1		Candida_incommunis_CBS5604	yHMPu5000035244_candida_incommunis_160928	1	0	0	0	0	0	1	0
Saccharomycopsis_selenospora_CBS2562	yHMPu5000041784_saccharomycopsis_selenospora_170912	0	0	0	0	0	0	0	0	0	Ascoideales		yHMPu5000041784_saccharomycopsis_selenospora_170912	1		Candida_spandovensis_CBS6875	yHMPu5000035276_Candida_spandovensis_SPADES	1	0	0	0	0	1	0	0
Saccharomycopsis_lassenensis_CBS8524	yHMPu5000041794_saccharomycopsis_lassenensis_201018	0	0	0	0	0	0	0	0	0	Ascoideales		yHMPu5000041794_saccharomycopsis_lassenensis_201018	1		Nadsonia_starkeyi-henricii_CBS2159	yHMPu5000035308_nadsonia_starkeyi-henricii_180604	1	0	1	0	0	0	0	0
Saccharomycopsis_microspora_CBS6393	yHMPu5000041719_saccharomycopsis_microspora_170912	0	0	0	0	0	0	1	0	1	Ascoideales		yHMPu5000041719_saccharomycopsis_microspora_170912	1		Diddensiella_santjacobensis_CBS8183	yHMPu5000035323_diddensiella_santjacobensis_190924	1	0	0	0	0	0	1	0
Saccharomycopsis_amapae_CBS7872	yHMPu5000041799_saccharomycopsis_amapae_201018	0	1	0	0	0	1	0	0	2	Ascoideales		yHMPu5000041799_saccharomycopsis_amapae_201018	1		Wickerhamiella_domercqiae_CBS4351	yHMPu5000035638_wickerhamiella_domercqiae_160519	1	0	0	0	0	1	0	0
Saccharomycopsis_fermentans_CBS7830	yHMPu5000041797_saccharomycopsis_fermentans_201018	0	1	0	1	0	1	0	0	3	Ascoideales		yHMPu5000041797_saccharomycopsis_fermentans_201018	1		Sugiyamaella_novakii_CBS8402	yHMPu5000041770_sugiyamaella_novakii_190924	1	0	1	0	0	0	0	0
Saccharomycopsis_crataegensis_CBS6447	yHMPu5000041691_saccharomycopsis_crataegensis_180604	1	1	0	1	0	1	0	1	5	Ascoideales		yHMPu5000041691_saccharomycopsis_crataegensis_180604	1		Wickerhamiella_pararugosa_CBS1010	yHMPu5000035277_candida_pararugosa_201018	1	0	0	0	0	0	0	1
Starmerella_bombi_CBS5836	yHMPu5000026296_candida_bombi_180604	0	0	0	0	0	0	0	0	0	Dipodascales		yHMPu5000026296_candida_bombi_180604	2		Starmerella_gropengiesseri_CBS156	yHMPu5000034587_candida_gropengiesseri_180604	1	0	1	0	0	1	0	0
Starmerella_etchellsii_CBS1750	yHMPu5000034583_candida_etchellsii_180604	0	0	0	0	0	0	0	0	0	Dipodascales		yHMPu5000034583_candida_etchellsii_180604	2		Blastobotrys_adeninivorans_CBS8244	yHMPu5000034680_blastobotrys_adeninivorans_160519	1	0	1	1	0	0	0	0
Starmerella_geochares_CBS6870	yHMPu5000034586_candida_geochares_180604	0	0	0	0	0	0	0	0	0	Dipodascales		yHMPu5000034586_candida_geochares_180604	2		Groenewaldozyma_auringiensis_CBS6913	yHMPu5000035320_candida_auringiensis_190924	1	0	1	0	0	1	0	0
Nadsonia_fulvescens_var._fulvescens_CBS2596	yHMPu5000034635_nadsonia_fulvescens_160519	0	0	0	0	0	0	0	0	0	Dipodascales		yHMPu5000034635_nadsonia_fulvescens_160519	2		Wickerhamiella_sorbophila_CBS6739	yHMPu5000038096_candida_sorbophila_170912	1	0	1	0	0	1	0	0
Wickerhamiella_lipophila_CBS8458	yHMPu5000035283_wickerhamiella_lipophila_170713	0	0	0	0	0	0	0	0	0	Dipodascales		yHMPu5000035283_wickerhamiella_lipophila_170713	2		Starmerella_vaccinii_CBS7318	yHMPu5000035290_candida_vaccinii_170307	1	0	1	0	0	0	0	1
Middelhovenomyces_tepae_CBS5115	yHMPu5000035665_middelhovenomyces_tepae_160613	0	0	0	0	0	0	0	0	0	Dipodascales		yHMPu5000035665_middelhovenomyces_tepae_160613	2		Wickerhamiella_galacta_CBS6939	yHMPu5000041860_candida_galacta_170912	1	0	0	0	0	1	0	1
Starmerella_apicola_CBS2868	yHMPu5000037927_candida_apicola_180604	0	0	0	0	0	0	0	0	0	Dipodascales		yHMPu5000037927_candida_apicola_180604	2		Blastobotrys_indianensis_CBS9600	yHMPu5000034677_blastobotrys_indianensis_180604	1	0	1	0	1	0	1	0
Wickerhamiella_versatilis_CBS1752	yHMPu5000038361_candida_versatilis_170713	0	0	0	0	0	0	0	0	0	Dipodascales		yHMPu5000038361_candida_versatilis_170713	2		Candida_blankii_CBS1898	yHMPu5000035719_candida_blankii_190924	1	1	1	1	0	0	0	0
Sugiyamaella_castrensis_CBS8172	yHMPu5000041773_sugiyamaella_castrensis_190924	0	0	0	0	0	0	0	0	0	Dipodascales		yHMPu5000041773_sugiyamaella_castrensis_190924	2		Starmerella_lactis-condensi_CBS52	yHMPu5000040920_candida_lactis-condensi_201018	1	1	1	0	1	0	0	0
Sugiyamaella_paludigena_CBS8005	yHMPu5000034575_sugiyamaella_paludigena_180604	0	1	0	0	0	0	0	0	1	Dipodascales		yHMPu5000034575_sugiyamaella_paludigena_180604	2		Wickerhamiella_vanderwaltii_CBS5524	yHMPu5000035275_candida_vanderwaltii_170307	1	0	0	0	0	1	1	1
Wickerhamiella_australiensis_CBS8456	yHMPu5000034589_wickerhamiella_australiensis_180604	0	0	0	0	0	0	1	0	1	Dipodascales		yHMPu5000034589_wickerhamiella_australiensis_180604	2		Yarrowia_galli_CBS9722	yHMPu5000035635_candida_galli_170307	1	0	1	0	0	0	1	1
Wickerhamiella_cacticola_CBS8454	yHMPu5000034646_wickerhamiella_cacticola_180604	0	0	0	0	0	0	1	0	1	Dipodascales		yHMPu5000034646_wickerhamiella_cacticola_180604	2		Yarrowia_lipolytica_CBS6124	yHMPu5000035647_yarrowia_lipolytica_160519.haplomerger2	1	0	0	0	0	1	1	1
Wickerhamiella_occidentalis_CBS8452	yHMPu5000035284_wickerhamiella_occidentalis_170713	0	0	0	0	0	0	1	0	1	Dipodascales		yHMPu5000035284_wickerhamiella_occidentalis_170713	2		Trichomonascus_petasosporus_CBS9602	yHMPu5000026150_trichomonascus_petasosporus_180604	1	0	1	0	1	1	1	0
Candida_ghanaensis_CBS8798	yHMPu5000035331_candida_ghanaensis_201018	0	1	0	0	0	0	0	0	1	Dipodascales		yHMPu5000035331_candida_ghanaensis_201018	2		Candida_tartarivorans_CBS7955	yHMPu5000035319_Candida_tartarivorans_S177_SPADES	1	1	1	1	0	1	0	0
Starmerella_bombicola_CBS6009	yHMPu5000035657_starmerella_bombicola_160613	0	0	0	0	0	0	1	0	1	Dipodascales		yHMPu5000035657_starmerella_bombicola_160613	2		Groenewaldozyma_salmanticensis_CBS5121	yHMPu5000035691_candida_salmanticensis_160519	1	1	1	1	0	1	0	0
Starmerella_tilneyi_CBS8794	yHMPu5000038358_candida_tilneyi_170713	0	0	0	0	0	0	1	0	1	Dipodascales		yHMPu5000038358_candida_tilneyi_170713	2		Yarrowia_deformans_CBS2071	yHMPu5000035644_yarrowia_deformans_180604	1	0	1	1	0	0	1	1
Starmerella_davenportii_CBS9069	yHMPu5000038394_candida_davenportii_170713	0	0	0	0	0	0	1	0	1	Dipodascales		yHMPu5000038394_candida_davenportii_170713	2		Zygoascus_hellenicus_CBS5839	yHMPu5000034578_zygoascus_hellenicus_180604	1	1	1	1	0	1	1	0
Zygoascus_tannicola_CBS6065	yHMPu5000040906_zygoascus_tannicolus_201018	0	0	0	0	0	0	1	0	1	Dipodascales		yHMPu5000040906_zygoascus_tannicolus_201018	2		Blastobotrys_chiropterorum_CBS6064	yHMPu5000034687_blastobotrys_chiropterorum_170307	1	1	1	1	0	1	1	0
Starmerella_powellii_CBS8795	yHMPu5000040924_candida_powellii_201018	0	0	0	0	0	0	1	0	1	Dipodascales		yHMPu5000040924_candida_powellii_201018	2		Starmerella_bacillaris_CBS9494	yHMPu5000036545_candida_zemplinina_180604	1	1	1	1	1	1	0	0
Sugiyamaella_chiloensis_CBS8169	yHMPu5000041772_sugiyamaella_chiloensis_170912	0	1	0	0	0	0	0	0	1	Dipodascales		yHMPu5000041772_sugiyamaella_chiloensis_170912	2		Myxozyma_kluyveri_CBS7332	yHMPu5000034727_myxozyma_kluyveri_210210	1	0	0	0	0	1	0	0
Starmerella_apis_CBS2674	yHMPu5000034595_candida_apis_180604	1	0	0	0	0	0	0	0	1	Dipodascales		yHMPu5000034595_candida_apis_180604	2		Lipomyces_japonicus_CBS7319	yHMPu5000034758_lipomyces_japonicus_160519	1	0	1	0	0	0	0	0
Sugiyamaella_valdiviana_CBS5721	yHMPu5000034573_sugiyamaella_valdiviana_180604	0	1	0	1	0	0	0	0	2	Dipodascales		yHMPu5000034573_sugiyamaella_valdiviana_180604	2		Lipomyces_yarrowii_CBS7557	yHMPu5000034739_lipomyces_yarrowii_190924	1	0	0	0	0	0	0	1
Sugiyamaella_smithiae_CBS7522.2	yHMPu5000034574_sugiyamaella_smithiae_180604	0	1	0	1	0	0	0	0	2	Dipodascales		yHMPu5000034574_sugiyamaella_smithiae_180604	2		Lipomyces_tetrasporus_CBS5910	yHMPu5000034741_lipomyces_tetrasporus_170307	1	0	0	0	0	0	0	1
Starmerella_floricola_CBS7289	yHMPu5000034584_candida_floricola_180604	0	0	0	0	0	0	1	1	2	Dipodascales		yHMPu5000034584_candida_floricola_180604	2		Lipomyces_sp._CBS2514	yHMPu5000034760_lipomyces_kononenkoae_160519	1	0	0	0	0	0	0	1
Starmerella_magnoliae_CBS166	yHMPu5000034590_candida_magnoliae_180604	0	1	0	1	0	0	0	0	2	Dipodascales		yHMPu5000034590_candida_magnoliae_180604	2		Lipomyces_lipofer_CBS944	yHMPu5000034761_Lipomyces_lipofer_SPAdes	1	0	0	0	0	0	0	1
Blastobotrys_parvus_CBS6147	yHMPu5000034672_blastobotrys_parvus_160519	0	1	0	1	0	0	0	0	2	Dipodascales		yHMPu5000034672_blastobotrys_parvus_160519	2		Myxozyma_geophila_CBS7219	yHJFW83_myxozyma_geophila_210210	1	0	0	0	1	0	0	1
Blastobotrys_mokoenaii_CBS8435	yHMPu5000034675_blastobotrys_mokoenaii_160519	0	1	0	1	0	0	0	0	2	Dipodascales		yHMPu5000034675_blastobotrys_mokoenaii_160519	2		Lipomyces_sp._CBS5608	yHMPu5000034744_lipomyces_spencer-martinsiae_170307	1	0	1	0	0	0	0	1
Zygoascus_meyerae_CBS4099	yHMPu5000035243_zygoascus_meyerae_170307	0	1	0	0	0	0	1	0	2	Dipodascales		yHMPu5000035243_zygoascus_meyerae_170307	2		Lipomyces_kockii_CBS7729	yHMPu5000034759_lipomyces_kockii_170307	1	0	1	0	0	0	0	1
Candida_incommunis_CBS5604	yHMPu5000035244_candida_incommunis_160928	0	1	0	0	0	0	0	1	2	Dipodascales		yHMPu5000035244_candida_incommunis_160928	2		Lipomyces_yamadae_CBS7532	yHMPu5000034740_lipomyces_yamadae_SPADES	1	0	1	0	0	1	0	1
Candida_spandovensis_CBS6875	yHMPu5000035276_Candida_spandovensis_SPADES	0	1	0	0	0	0	1	0	2	Dipodascales		yHMPu5000035276_Candida_spandovensis_SPADES	2		Myxozyma_udenii_CBS7439	yHMPu5000034736_myxozyma_udenii_200128	1	0	1	0	1	1	0	1
Wickerhamiella_bombiphila_CBS9712	yHMPu5000035287_candida_bombiphila_160928	0	0	0	0	0	0	1	1	2	Dipodascales		yHMPu5000035287_candida_bombiphila_160928	2		Starmera_dryadoides_CBS6154	yHMPu5000034601_starmera_dryadoides_180604	1	0	0	0	0	0	0	0
Nadsonia_starkeyi-henricii_CBS2159	yHMPu5000035308_nadsonia_starkeyi-henricii_180604	0	1	0	1	0	0	0	0	2	Dipodascales		yHMPu5000035308_nadsonia_starkeyi-henricii_180604	2		Cyberlindnera_mrakii_CBS1707	yHMPu5000034978_cyberlindnera_mrakii_160519	1	0	0	0	0	0	0	0
Diddensiella_santjacobensis_CBS8183	yHMPu5000035323_diddensiella_santjacobensis_190924	0	1	0	0	0	0	0	1	2	Dipodascales		yHMPu5000035323_diddensiella_santjacobensis_190924	2		Barnettozyma_californica_CBS252	yHMPu5000035044_barnettozyma_californica_160519	1	0	0	0	0	0	0	0
Wickerhamiella_domercqiae_CBS4351	yHMPu5000035638_wickerhamiella_domercqiae_160519	0	1	0	0	0	0	1	0	2	Dipodascales		yHMPu5000035638_wickerhamiella_domercqiae_160519	2		Barnettozyma_hawaiiensis_CBS8760	yHMPu5000035045_barnettozyma_hawaiiensis_160613	1	0	0	0	0	0	0	0
Sugiyamaella_novakii_CBS8402	yHMPu5000041770_sugiyamaella_novakii_190924	0	1	0	1	0	0	0	0	2	Dipodascales		yHMPu5000041770_sugiyamaella_novakii_190924	2		Candida_vartiovaarae_CBS4289	yHMPu5000035690_candida_vartiovaarae_160613	1	0	0	0	0	0	0	0
Wickerhamiella_pararugosa_CBS1010	yHMPu5000035277_candida_pararugosa_201018	1	1	0	0	0	0	0	0	2	Dipodascales		yHMPu5000035277_candida_pararugosa_201018	2		Starmera_quercuum_CBS2283	yHMPu5000034594_Starmera_quercuum_p31_SPADES	1	0	1	0	0	0	0	0
Starmerella_gropengiesseri_CBS156	yHMPu5000034587_candida_gropengiesseri_180604	0	1	0	1	0	0	1	0	3	Dipodascales		yHMPu5000034587_candida_gropengiesseri_180604	2		Starmera_stellimalicola_CBS7853	yHMPu5000034597_candida_stellimalicola_180604	1	1	1	0	0	0	0	0
Blastobotrys_adeninivorans_CBS8244	yHMPu5000034680_blastobotrys_adeninivorans_160519	0	1	0	1	1	0	0	0	3	Dipodascales		yHMPu5000034680_blastobotrys_adeninivorans_160519	2		Barnettozyma_pratensis_CBS7079	yHMPu5000035047_barnettozyma_pratensis_160519	1	0	0	1	0	1	0	0
Groenewaldozyma_auringiensis_CBS6913	yHMPu5000035320_candida_auringiensis_190924	0	1	0	1	0	0	1	0	3	Dipodascales		yHMPu5000035320_candida_auringiensis_190924	2		Wickerhamomyces_anomalus_CBS5759	yHMPu5000035273_wickerhamomyces_anomalus_180604.haplomerger2	1	0	1	1	0	0	0	0
Yarrowia_phangngaensis_CBS10407	yHMPu5000035630_candida_phangngaensis_170307	0	0	0	1	0	1	0	1	3	Dipodascales		yHMPu5000035630_candida_phangngaensis_170307	2		Barnettozyma_populi_CBS8094	yHMPu5000035046_barnettozyma_populi_160613	1	1	1	1	0	0	0	0
Wickerhamiella_sorbophila_CBS6739	yHMPu5000038096_candida_sorbophila_170912	0	1	0	1	0	0	1	0	3	Dipodascales		yHMPu5000038096_candida_sorbophila_170912	2		Wickerhamomyces_chambardii_CBS1900	yHMPu5000035270_wickerhamomyces_chambardii_180604.haplomerger2	1	0	0	1	0	1	1	0
Starmerella_vaccinii_CBS7318	yHMPu5000035290_candida_vaccinii_170307	1	1	0	1	0	0	0	0	3	Dipodascales		yHMPu5000035290_candida_vaccinii_170307	2		Saturnispora_silvae_CBS5498	yHMPu5000034614_saturnispora_silvae_180604	1	0	0	0	0	0	0	0
Wickerhamiella_galacta_CBS6939	yHMPu5000041860_candida_galacta_170912	1	1	0	0	0	0	1	0	3	Dipodascales		yHMPu5000041860_candida_galacta_170912	2		Pichia_norvegensis_CBS6564	yHMPu5000034623_pichia_norvegensis_160519.haplomerger2	1	0	0	0	0	0	0	0
Blastobotrys_indianensis_CBS9600	yHMPu5000034677_blastobotrys_indianensis_180604	0	1	0	1	0	1	0	1	4	Dipodascales		yHMPu5000034677_blastobotrys_indianensis_180604	2		Pichia_nakasei_CBS5141	yHMPu5000034624_pichia_nakasei_180604	1	0	0	0	0	0	0	0
Candida_blankii_CBS1898	yHMPu5000035719_candida_blankii_190924	0	1	1	1	1	0	0	0	4	Dipodascales		yHMPu5000035719_candida_blankii_190924	2		Pichia_fermentans_CBS187	yHMPu5000034628_pichia_fermentans_160519.haplomerger2	1	0	0	0	0	0	0	0
Starmerella_lactis-condensi_CBS52	yHMPu5000040920_candida_lactis-condensi_201018	0	1	1	1	0	1	0	0	4	Dipodascales		yHMPu5000040920_candida_lactis-condensi_201018	2		Ambrosiozyma_philentoma_CBS6276	yHMPu5000034947_ambrosiozyma_philentoma_160519	1	0	0	0	0	0	0	0
Wickerhamiella_vanderwaltii_CBS5524	yHMPu5000035275_candida_vanderwaltii_170307	1	1	0	0	0	0	1	1	4	Dipodascales		yHMPu5000035275_candida_vanderwaltii_170307	2		Pichia_terricola_CBS2617	yHMPu5000035301_pichia_terricola_170307	1	0	0	0	0	0	0	0
Yarrowia_galli_CBS9722	yHMPu5000035635_candida_galli_170307	1	1	0	1	0	0	0	1	4	Dipodascales		yHMPu5000035635_candida_galli_170307	2		Pichia_scutulata_CBS6670	yHMPu5000035309_pichia_scutulata_180604.haplomerger2	1	0	0	0	0	0	0	0
Yarrowia_lipolytica_CBS6124	yHMPu5000035647_yarrowia_lipolytica_160519.haplomerger2	1	1	0	0	0	0	1	1	4	Dipodascales		yHMPu5000035647_yarrowia_lipolytica_160519.haplomerger2	2		Candida_sorboxylosa_CBS6378	yHMPu5000037882_candida_sorboxylosa_180604.haplomerger2	1	0	0	0	0	0	0	0
Trichomonascus_petasosporus_CBS9602	yHMPu5000026150_trichomonascus_petasosporus_180604	0	1	0	1	0	1	1	1	5	Dipodascales		yHMPu5000026150_trichomonascus_petasosporus_180604	2		Candida_ovalis_CBS7298	yHMPu5000037893_candida_ovalis_170912	1	0	0	0	0	0	0	0
Candida_tartarivorans_CBS7955	yHMPu5000035319_Candida_tartarivorans_S177_SPADES	0	1	1	1	1	0	1	0	5	Dipodascales		yHMPu5000035319_Candida_tartarivorans_S177_SPADES	2		Candida_pseudolambica_CBS2063	yHMPu5000038091_candida_pseudolambica_201018	1	0	0	0	0	0	0	0
Groenewaldozyma_salmanticensis_CBS5121	yHMPu5000035691_candida_salmanticensis_160519	0	1	1	1	1	0	1	0	5	Dipodascales		yHMPu5000035691_candida_salmanticensis_160519	2		Pichia_cactophila_CBS6926	yHMPu5000038335_pichia_cactophila_170713.haplomerger2	1	0	0	0	0	0	0	0
Yarrowia_deformans_CBS2071	yHMPu5000035644_yarrowia_deformans_180604	1	1	0	1	1	0	0	1	5	Dipodascales		yHMPu5000035644_yarrowia_deformans_180604	2		Candida_inconspicua_CBS180	yHMPu5000038388_candida_inconspicua_170713	1	0	0	0	0	0	0	0
Zygoascus_hellenicus_CBS5839	yHMPu5000034578_zygoascus_hellenicus_180604	0	1	1	1	1	0	1	1	6	Dipodascales		yHMPu5000034578_zygoascus_hellenicus_180604	2		Ogataea_polymorpha_CBS4732	yHMPu5000041802_ogataea_polymorpha_180604	1	0	0	0	0	0	0	0
Blastobotrys_chiropterorum_CBS6064	yHMPu5000034687_blastobotrys_chiropterorum_170307	0	1	1	1	1	0	1	1	6	Dipodascales		yHMPu5000034687_blastobotrys_chiropterorum_170307	2		Saturnispora_zaruensis_CBS5799	yHMPu5000034615_saturnispora_zaruensis_160519	1	0	0	0	0	0	1	0
Starmerella_bacillaris_CBS9494	yHMPu5000036545_candida_zemplinina_180604	0	1	1	1	1	1	1	0	6	Dipodascales		yHMPu5000036545_candida_zemplinina_180604	2		Candida_ethanolica_CBS8041	yHMPu5000034619_candida_ethanolica_170307.haplomerger2	1	0	0	0	0	0	1	0
Kockiozyma_suomiensi_CBS7251	yHMPu5000034742_lipomyces_suomiensis_160519	0	0	0	0	0	0	0	0	0	Lipomycetales		yHMPu5000034742_lipomyces_suomiensis_160519	3		Candida_suzukii_CBS9253	yHMPu5000034870_candida_suzukii_160519	1	1	0	0	0	0	0	0
Limtongia_smithiae_CBS7407	yHMPu5000034746_lipomyces_smithiae_170713	0	0	0	0	0	0	0	0	0	Lipomycetales		yHMPu5000034746_lipomyces_smithiae_170713	3		Ogataea_pilisensis_CBS9259	yHMPu5000034892_ogataea_pilisensis_160519	1	1	0	0	0	0	0	0
Lipomyces_mesembrius_CBS7661	yHMPu5000034749_lipomyces_mesembrius_160519	0	0	0	0	0	0	0	0	0	Lipomycetales		yHMPu5000034749_lipomyces_mesembrius_160519	3		Ogataea_kodamae_CBS7081	yHMPu5000034899_ogataea_kodamae_160519	1	0	0	0	0	1	0	0
Myxozyma_mucilagina_CBS7071	yHDO354_Myxozyma_mucilagina_SPADES	1	0	0	0	0	0	0	0	1	Lipomycetales		yHDO354_Myxozyma_mucilagina_SPADES	3		Brettanomyces_anomalus_CBS8139	yHMPu5000034976_dekkera_anomala_160519.haplomerger2	1	0	0	0	0	1	0	0
Myxozyma_melibiosi_CBS2102	yHJFW85_myxozyma_melbiosi_210210	1	0	0	0	0	0	0	0	1	Lipomycetales		yHJFW85_myxozyma_melbiosi_210210	3		Kregervanrija_fluxuum_CBS2287	yHMPu5000035675_kregervanrija_fluxuum_160613	1	0	1	0	0	0	0	0
Lipomyces_oligophaga_CBS7107	yHMPu5000034748_lipomyces_oligophaga_160519	1	0	0	0	0	0	0	0	1	Lipomycetales		yHMPu5000034748_lipomyces_oligophaga_160519	3		Pichia_exigua_CBS6836	yHMPu5000034629_pichia_exigua_180604	1	0	0	0	0	0	0	1
Lipomyces_arxii_CBS7333	yHMPu5000034754_lipomyces_arxii_170713	1	0	0	0	0	0	0	0	1	Lipomycetales		yHMPu5000034754_lipomyces_arxii_170713	3		Pichia_sporocuriosa_CBS8806	yHMPu5000035313_pichia_sporocuriosa_170307.haplomerger2	1	0	0	0	0	0	0	1
Myxozyma_kluyveri_CBS7332	yHMPu5000034727_myxozyma_kluyveri_210210	0	1	0	0	0	0	1	0	2	Lipomycetales		yHMPu5000034727_myxozyma_kluyveri_210210	3		Pichia_kudriavzevii_CBS5147	yHMPu5000034625_pichia_kudriavzevii_180604.haplomerger2	1	0	0	0	1	0	1	0
Lipomyces_japonicus_CBS7319	yHMPu5000034758_lipomyces_japonicus_160519	0	1	0	1	0	0	0	0	2	Lipomycetales		yHMPu5000034758_lipomyces_japonicus_160519	3		Pichia_kluyveri_CBS188	yHMPu5000034626_pichia_kluyveri_170307.haplomerger2	1	0	1	1	0	0	0	0
Lipomyces_yarrowii_CBS7557	yHMPu5000034739_lipomyces_yarrowii_190924	1	1	0	0	0	0	0	0	2	Lipomycetales		yHMPu5000034739_lipomyces_yarrowii_190924	3		Pichia_deserticola_CBS7119	yHMPu5000034640_pichia_deserticola_170307	1	0	1	0	0	0	1	0
Lipomyces_tetrasporus_CBS5910	yHMPu5000034741_lipomyces_tetrasporus_170307	1	1	0	0	0	0	0	0	2	Lipomycetales		yHMPu5000034741_lipomyces_tetrasporus_170307	3		Candida_sonorensis_CBS6792	yHMPu5000034912_candida_sonorensis_160519	1	1	1	0	0	0	0	0
Lipomyces_orientalis_CBS10300	yHMPu5000034747_lipomyces_orientalis_170307	1	0	0	0	0	0	1	0	2	Lipomycetales		yHMPu5000034747_lipomyces_orientalis_170307	3		Candida_boidinii_CBS2428	yHMPu5000034926_candida_boidinii_160519	1	1	1	0	0	0	0	0
Lipomyces_sp._CBS2514	yHMPu5000034760_lipomyces_kononenkoae_160519	1	1	0	0	0	0	0	0	2	Lipomycetales		yHMPu5000034760_lipomyces_kononenkoae_160519	3		Saturnispora_diversa_CBS4074	yHMPu5000035293_saturnispora_diversa_170307	1	0	1	0	1	0	0	0
Lipomyces_lipofer_CBS944	yHMPu5000034761_Lipomyces_lipofer_SPAdes	1	1	0	0	0	0	0	0	2	Lipomycetales		yHMPu5000034761_Lipomyces_lipofer_SPAdes	3		Saturnispora_mendoncae_CBS5620	yHMPu5000034611_saturnispora_mendoncae_160519.haplomerger2	1	0	1	0	0	0	0	1
Myxozyma_geophila_CBS7219	yHJFW83_myxozyma_geophila_210210	1	1	0	0	0	1	0	0	3	Lipomycetales		yHJFW83_myxozyma_geophila_210210	3		Pichia_heedii_CBS6930	yHMPu5000034627_pichia_heedii_180604	1	0	1	0	0	0	0	1
Lipomyces_sp._CBS5608	yHMPu5000034744_lipomyces_spencer-martinsiae_170307	1	1	0	1	0	0	0	0	3	Lipomycetales		yHMPu5000034744_lipomyces_spencer-martinsiae_170307	3		Ogataea_methanolica_CBS6515	yHMPu5000034900_ogataea_methanolica_160519	1	1	1	1	0	0	0	0
Lipomyces_kockii_CBS7729	yHMPu5000034759_lipomyces_kockii_170307	1	1	0	1	0	0	0	0	3	Lipomycetales		yHMPu5000034759_lipomyces_kockii_170307	3		Kuraishia_cidri_CBS4241	yHMPu5000034936_kuraishia_cidri_180604	1	1	1	1	0	0	0	0
Lipomyces_yamadae_CBS7532	yHMPu5000034740_lipomyces_yamadae_SPADES	1	1	0	1	0	0	1	0	4	Lipomycetales		yHMPu5000034740_lipomyces_yamadae_SPADES	3		Pichia_membranifaciens_CBS107	yHMPu5000035661_pichia_membranifaciens_160519	1	1	1	1	0	0	0	0
Myxozyma_udenii_CBS7439	yHMPu5000034736_myxozyma_udenii_200128	1	1	0	1	0	1	1	0	5	Lipomycetales		yHMPu5000034736_myxozyma_udenii_200128	3		Candida_rugopelliculosa_CBS6377	yHMPu5000034618_candida_rugopelliculosa_170307	1	0	1	0	1	0	1	1
Wickerhamomyces_silvicola_CBS1705	yHMPu5000026170_wickerhamomyces_silvicola_170307.haplomerger2	0	0	0	0	0	0	0	0	0	Phaffomycetales		yHMPu5000026170_wickerhamomyces_silvicola_170307.haplomerger2	4		Ogataea_wickerhamii_CBS4307	yHMPu5000034638_ogataea_wickerhamii_180604	1	1	1	1	0	1	1	0
Candida_dendrica_CBS6151	yHMPu5000034598_Candida_dendrica_SPADES	0	0	0	0	0	0	0	0	0	Phaffomycetales		yHMPu5000034598_Candida_dendrica_SPADES	4		Kazachstania_martiniae_CBS6334	yHAB132_kazachstania_martiniae_160519	1	0	0	0	0	0	0	0
Cyberlindnera_sargentensis_CBS6342	yHMPu5000034966_cyberlindnera_sargentensis_160519	0	0	0	0	0	0	0	0	0	Phaffomycetales		yHMPu5000034966_cyberlindnera_sargentensis_160519	4		Kazachstania_gamospora_CBS10328	yHAB142_kazachstania_gamospora_170307.haplomerger2	1	0	0	0	0	0	0	0
Cyberlindnera_misumaiensis_CBS8062	yHMPu5000034979_cyberlindnera_misumaiensis_160519	0	0	0	0	0	0	0	0	0	Phaffomycetales		yHMPu5000034979_cyberlindnera_misumaiensis_160519	4		Kazachstania_siamensis_CBS10361	yHAB143_kazachstania_siamensis_160519	1	0	0	0	0	0	0	0
Cyberlindnera_lachancei_CBS8557	yHMPu5000034980_cyberlindnera_lachancei_160519.haplomerger2	0	0	0	0	0	0	0	0	0	Phaffomycetales		yHMPu5000034980_cyberlindnera_lachancei_160519.haplomerger2	4		Lachancea_fermentati_CBS707	yHMPu5000034695_lachancea_fermentati_201018	1	0	0	0	0	0	0	0
Cyberlindnera_euphorbiae_CBS8033	yHMPu5000034981_cyberlindnera_euphorbiae_160519.haplomerger2	0	0	0	0	0	0	0	0	0	Phaffomycetales		yHMPu5000034981_cyberlindnera_euphorbiae_160519.haplomerger2	4		Candida_castellii_CBS4332	yHMPu5000034724_candida_castellii_180604	1	0	0	0	0	0	0	0
Candida_montana_CBS8057	yHMPu5000035037_candida_montana_160519	0	0	0	0	0	0	0	0	0	Phaffomycetales		yHMPu5000035037_candida_montana_160519	4		Zygosaccharomyces_bisporus_CBS702	yHMPu5000034866_zygosaccharomyces_bisporus_160519	1	0	0	0	0	0	0	0
Barnettozyma_wickerhamii_CBS4107	yHMPu5000035049_Barnettozyma_wickerhamii_SPAdes.haplomerger2	0	0	0	0	0	0	0	0	0	Phaffomycetales		yHMPu5000035049_Barnettozyma_wickerhamii_SPAdes.haplomerger2	4		Vanderwaltozyma_polyspora_CBS2163	yHMPu5000034869_vanderwaltozyma_polyspora_180604	1	0	0	0	0	0	0	0
Wickerhamomyces_pijperi_CBS2887	yHMPu5000035254_wickerhamomyces_pijperi_160928.haplomerger2	0	0	0	0	0	0	0	0	0	Phaffomycetales		yHMPu5000035254_wickerhamomyces_pijperi_160928.haplomerger2	4		Naumovozyma_castellii_CBS4309	yHMPu5000034871_naumovozyma_castellii_180604	1	0	0	0	0	0	0	0
Wickerhamomyces_rabaulensis_CBS6797	yHMPu5000035255_wickerhamomyces_rabaulensis_170307.haplomerger2	0	0	0	0	0	0	0	0	0	Phaffomycetales		yHMPu5000035255_wickerhamomyces_rabaulensis_170307.haplomerger2	4		Torulaspora_delbrueckii_CBS1146	yHMPu5000035653_torulaspora_delbrueckii_160613	1	0	0	0	0	0	0	0
Wickerhamomyces_strasburgensis_CBS2939	yHMPu5000035257_wickerhamomyces_strasburgensis_170307.haplomerger2	0	0	0	0	0	0	0	0	0	Phaffomycetales		yHMPu5000035257_wickerhamomyces_strasburgensis_170307.haplomerger2	4		Kazachstania_naganishii_CBS8797	kazachstania_naganishii	1	0	1	0	0	0	0	0
Wickerhamomyces_subpelliculosus_CBS5767	yHMPu5000035258_wickerhamomyces_subpelliculosus_160928.haplomerger2	0	0	0	0	0	0	0	0	0	Phaffomycetales		yHMPu5000035258_wickerhamomyces_subpelliculosus_160928.haplomerger2	4		Kazachstania_humilis_CBS5658	yHAB152_candida_humilis_160519.haplomerger2	1	0	0	0	0	0	1	0
Candida_peoriensis_CBS8800	yHMPu5000035260_candida_peoriensis_170713	0	0	0	0	0	0	0	0	0	Phaffomycetales		yHMPu5000035260_candida_peoriensis_170713	4		Kazachstania_piceae_CBS7738	yHAB156_kazachstania_piceae_160519	1	1	0	0	0	0	0	0
Candida_ponderosae_CBS8801	yHMPu5000035261_candida_ponderosae_170307	0	0	0	0	0	0	0	0	0	Phaffomycetales		yHMPu5000035261_candida_ponderosae_170307	4		Kazachstania_aerobia_CBS9918	yHAB164_kazachstania_aerobia_160519	1	0	0	0	1	0	0	0
Wickerhamomyces_onychis_CBS5587	yHMPu5000035266_wickerhamomyces_onychis_170307.haplomerger2	0	0	0	0	0	0	0	0	0	Phaffomycetales		yHMPu5000035266_wickerhamomyces_onychis_170307.haplomerger2	4		Lachancea_waltii_CBS6430	yHMPu5000026219_lachancea_waltii_180604	1	0	0	1	0	0	0	0
Wickerhamomyces_lynferdii_CBS6695	yHMPu5000035267_wickerhamomyces_lynferdii_170307	0	0	0	0	0	0	0	0	0	Phaffomycetales		yHMPu5000035267_wickerhamomyces_lynferdii_170307	4		Tetrapisispora_iriomotensis_CBS8762	yHMPu5000034876_Tetrapisispora_iriomotensis_SPADES	1	0	0	0	1	0	0	0
Wickerhamomyces_ciferrii_CBS111	yHMPu5000035269_wickerhamomyces_ciferrii_170307	0	0	0	0	0	0	0	0	0	Phaffomycetales		yHMPu5000035269_wickerhamomyces_ciferrii_170307	4		Nakaseomyces_delphensis_CBS2170	yHMPu5000026127_nakaseomyces_delphensis_160519	1	0	1	1	0	0	0	0
Wickerhamomyces_bovis_CBS2616	yHMPu5000035271_wickerhamomyces_bovis_160928	0	0	0	0	0	0	0	0	0	Phaffomycetales		yHMPu5000035271_wickerhamomyces_bovis_160928	4		Zygotorulaspora_mrakii_CBS4218	yHMPu5000026256_zygotorulaspora_mrakii_170307	1	1	1	0	0	0	0	0
Wickerhamomyces_bisporus_CBS1890	yHMPu5000035272_wickerhamomyces_bisporus_170307	0	0	0	0	0	0	0	0	0	Phaffomycetales		yHMPu5000035272_wickerhamomyces_bisporus_170307	4		Tetrapisispora_blattae_CBS6284	yHMPu5000034874_tetrapisispora_blattae_190924	1	0	1	1	0	0	0	0
Wickerhamomyces_alni_CBS6986	yHMPu5000035274_wickerhamomyces_alni_170307	0	0	0	0	0	0	0	0	0	Phaffomycetales		yHMPu5000035274_wickerhamomyces_alni_170307	4		Nakaseomyces_bacillisporus_CBS7720	yHMPu5000035666_nakaseomyces_bacillisporus_160613	1	0	1	0	1	0	0	0
Cyberlindnera_jadinii_CBS1600	yHMPu5000035336_cyberlindnera_jadinii_180604.haplomerger2	0	0	0	0	0	0	0	0	0	Phaffomycetales		yHMPu5000035336_cyberlindnera_jadinii_180604.haplomerger2	4		Kazachstania_spencerorum_CBS3019	yHAB155_kazachstania_spencerorum_160519	1	1	1	1	0	0	0	0
Cyberlindnera_mississippiensis_CBS7023	yHMPu5000035337_cyberlindnera_mississippiensis_190924	0	0	0	0	0	0	0	0	0	Phaffomycetales		yHMPu5000035337_cyberlindnera_mississippiensis_190924	4		Kazachstania_sinensis_CBS7660	yHAB161_kazachstania_sinensis_160519	1	1	1	0	1	0	0	0
Wickerhamomyces_canadensis_CBS1992	yHMPu5000035639_wickerhamomyces_canadensis_160613	0	0	0	0	0	0	0	0	0	Phaffomycetales		yHMPu5000035639_wickerhamomyces_canadensis_160613	4		Zygosaccharomyces_rouxii_CBS732	yHMPu5000034863_zygosaccharomyces_rouxii_180604	1	1	1	1	0	0	0	0
Starmera_amethionina_CBS6940	yHMPu5000035658_starmera_amethionina_160613.haplomerger2	0	0	0	0	0	0	0	0	0	Phaffomycetales		yHMPu5000035658_starmera_amethionina_160613.haplomerger2	4		Kazachstania_servazzii_CBS4311	yHAB151_kazachstania_servazzi_160519	1	1	1	1	1	0	0	0
Phaffomyces_opuntiae_CBS7010	yHMPu5000035670_phaffomyces_opuntiae_160613	0	0	0	0	0	0	0	0	0	Phaffomycetales		yHMPu5000035670_phaffomyces_opuntiae_160613	4		Grigorovia_transvaalensis_CBS2186	yHAB154_kazachstania_transvaalensis_160519	1	1	1	1	1	0	0	0
Phaffomyces_antillensis_CBS7111	yHMPu5000035671_phaffomyces_antillensis_160613	0	0	0	0	0	0	0	0	0	Phaffomycetales		yHMPu5000035671_phaffomyces_antillensis_160613	4		Kazachstania_bulderi_CBS8638	yHAB157_kazachstania_bulderi_160519.haplomerger2	1	1	1	1	1	0	0	0
Phaffomyces_thermotolerans_CBS7012	yHMPu5000035672_phaffomyces_thermotolerans_160613	0	0	0	0	0	0	0	0	0	Phaffomycetales		yHMPu5000035672_phaffomyces_thermotolerans_160613	4		Vanderwaltozyma_yarrowii_CBS8242	yHMPu5000034868_Vanderwaltozyma_yarrowii_S33_SPADES	1	1	1	1	1	0	0	0
Cyberlindnera_saturnus_CBS254	yHMPu5000035686_Cyberlindnera_saturnus_SPADES	0	0	0	0	0	0	0	0	0	Phaffomycetales		yHMPu5000035686_Cyberlindnera_saturnus_SPADES	4		Naumovozyma_dairenensis_CBS421	yHMPu5000034872_naumovozyma_dairenensis_180604	1	1	1	1	1	0	0	0
Cyberlindnera_suaveolens_CBS255	yHMPu5000035687_cyberlindnera_suaveolens_160613	0	0	0	0	0	0	0	0	0	Phaffomycetales		yHMPu5000035687_cyberlindnera_suaveolens_160613	4		Tetrapisipora_arboricola_CBS8765	yHMPu5000034873_tetrapisipora_arboricola_ABYSS	1	0	1	1	1	0	1	0
Cyberlindnera_meyerae_CBS7076	yHMPu5000035698_cyberlindnera_meyerae_160519.haplomerger2	0	0	0	0	0	0	0	0	0	Phaffomycetales		yHMPu5000035698_cyberlindnera_meyerae_160519.haplomerger2	4		Kazachstania_humilis_CBS6897	yHMPu5000034721_candida_milleri_190924.haplomerger2	1	0	1	0	0	1	1	1
Cyberlindnera_maclurae_CBS8671	yHMPu5000035699_cyberlindnera_maclurae_160613	0	0	0	0	0	0	0	0	0	Phaffomycetales		yHMPu5000035699_cyberlindnera_maclurae_160613	4		Hanseniaspora_opuntiae_CBS8733	yHMPu5000034958_hanseniaspora_opuntiae_201018.haplomerger2	1	0	0	0	0	0	1	0
Cyberlindnera_japonica_CBS7209	yHMPu5000035700_cyberlindnera_japonica_160519	0	0	0	0	0	0	0	0	0	Phaffomycetales		yHMPu5000035700_cyberlindnera_japonica_160519	4		Candida_zeylanoides_CBS619	yHMPu5000034642_candida_zeylanoides_160519	1	0	0	0	0	0	0	0
Cyberlindnera_fabianii_CBS5640	yHMPu5000035701_cyberlindnera_fabianii_160519	0	0	0	0	0	0	0	0	0	Phaffomycetales		yHMPu5000035701_cyberlindnera_fabianii_160519	4		Suhomyces_terraborum_CBS9826	yHMPu5000035009_candida_terraborum_160519	1	0	0	0	0	0	0	0
Cyberlindnera_amylophila_CBS7020	yHMPu5000035702_cyberlindnera_amylophila_160613.haplomerger2	0	0	0	0	0	0	0	0	0	Phaffomycetales		yHMPu5000035702_cyberlindnera_amylophila_160613.haplomerger2	4		Suhomyces_atakaporum_CBS9833	yHMPu5000035014_candida_atakaporum_190924	1	0	0	0	0	0	0	0
Cyberlindnera_americana_CBS5644	yHMPu5000035703_cyberlindnera_americana_160613	0	0	0	0	0	0	0	0	0	Phaffomycetales		yHMPu5000035703_cyberlindnera_americana_160613	4		Candida_chickasaworum_CBS9830	yHMPu5000035020_Candida_chickasaworum_SPADES	1	0	0	0	0	0	0	0
Starmera_caribaea_CBS7692	yHMPu5000037842_starmera_caribaea_210210	0	0	0	0	0	0	0	0	0	Phaffomycetales		yHMPu5000037842_starmera_caribaea_210210	4		Candida_kunorum_CBS9825	yHMPu5000035024_Candida_kunorum_SPADES	1	0	0	0	0	0	0	0
Cyberlindnera_euphorbiiphila_CBS8083	yHMPu5000037872_cyberlindnera_euphorbiiphila_180604	0	0	0	0	0	0	0	0	0	Phaffomycetales		yHMPu5000037872_cyberlindnera_euphorbiiphila_180604	4		Suhomyces_maxii_CBS9836	yHMPu5000035025_candida_maxii_160519	1	0	0	0	0	0	0	0
Candida_quercuum_CBS6422	yHMPu5000037888_candida_quercuum_170210	0	0	0	0	0	0	0	0	0	Phaffomycetales		yHMPu5000037888_candida_quercuum_170210	4		Suhomyces_ambrosiae_CBS8844	yHMPu5000035027_candida_ambrosiae_160519	1	0	0	0	0	0	0	0
Candida_odintsovae_CBS6026	yHMPu5000037905_candida_odintsovae_180604	0	0	0	0	0	0	0	0	0	Phaffomycetales		yHMPu5000037905_candida_odintsovae_180604	4		Candida_kruisii_CBS6451	yHMPu5000035031_Candida_kruisii_SPADES	1	0	0	0	0	0	0	0
Cyberlindnera_bimundalis_CBS5642	yHMPu5000038067_cyberlindnera_bimundalis_190924	0	0	0	0	0	0	0	0	0	Phaffomycetales		yHMPu5000038067_cyberlindnera_bimundalis_190924	4		Kurtzmaniella_fragi_CBS7702	yHMPu5000035302_candida_fragi_180604	1	0	0	0	0	0	0	0
Candida_ulmi_CBS8670	yHMPu5000038075_candida_ulmi_170912	0	0	0	0	0	0	0	0	0	Phaffomycetales		yHMPu5000038075_candida_ulmi_170912	4		Millerozyma_farinosa_CBS185	yHMPu5000035307_millerozyma_farinosa_180604	1	0	0	0	0	0	0	0
Cyberlindnera_veronae_CBS6591	yHMPu5000038345_cyberlindnera_veronae_170713	0	0	0	0	0	0	0	0	0	Phaffomycetales		yHMPu5000038345_cyberlindnera_veronae_170713	4		Schwanniomyces_vanrijiae_var._vanrijiae_CBS3024	yHMPu5000037844_schwanniomyces_vanrijiae_var_vanrijiae_180604	1	0	0	0	0	0	0	0
Cyberlindnera_rhodanensis_CBS5518	yHMPu5000038346_cyberlindnera_rhodanensis_170713.haplomerger2	0	0	0	0	0	0	0	0	0	Phaffomycetales		yHMPu5000038346_cyberlindnera_rhodanensis_170713.haplomerger2	4		Candida_sake_CBS159	yHMPu5000037885_candida_sake_170912	1	0	0	0	0	0	0	0
Candida_qinlingensis_CBS9768	yHMPu5000038364_Candida_qinlingensis_SPADES	0	0	0	0	0	0	0	0	0	Phaffomycetales		yHMPu5000038364_Candida_qinlingensis_SPADES	4		Suhomyces_taliae_CBS9838	yHMPu5000037924_candida_taliae_201018	1	0	0	0	0	0	0	0
Candida_galis_CBS8842	yHMPu5000040931_candida_galis_201018	0	0	0	0	0	0	0	0	0	Phaffomycetales		yHMPu5000040931_candida_galis_201018	4		Suhomyces_yuchorum_CBS9829	yHMPu5000038041_suhomyces_yuchorum_170912	1	0	0	0	0	0	0	0
Starmera_dryadoides_CBS6154	yHMPu5000034601_starmera_dryadoides_180604	0	1	0	0	0	0	0	0	1	Phaffomycetales		yHMPu5000034601_starmera_dryadoides_180604	4		Candida_suecica_CBS5724	yHMPu5000038082_candida_suecica_180604	1	0	0	0	0	0	0	0
Cyberlindnera_maritima_CBS5107	yHMPu5000034968_candida_maritima_160519	0	0	0	0	0	0	1	0	1	Phaffomycetales		yHMPu5000034968_candida_maritima_160519	4		Schwanniomyces_pseudopolymorphus_CBS2008	yHMPu5000041779_schwanniomyces_pseudopolymorphus_190924	1	0	0	0	0	0	0	0
Cyberlindnera_mrakii_CBS1707	yHMPu5000034978_cyberlindnera_mrakii_160519	0	1	0	0	0	0	0	0	1	Phaffomycetales		yHMPu5000034978_cyberlindnera_mrakii_160519	4		Candida_sophiae-reginae_CBS8175	yHMPu5000041832_candida_sophiae-reginae_170307	1	0	0	0	0	0	0	0
Barnettozyma_californica_CBS252	yHMPu5000035044_barnettozyma_californica_160519	0	1	0	0	0	0	0	0	1	Phaffomycetales		yHMPu5000035044_barnettozyma_californica_160519	4		Diutina_pseudorugosa__CBS10433	yHMPu5000026054_candida_pseudorugosa_170713	1	0	0	0	1	0	0	0
Barnettozyma_hawaiiensis_CBS8760	yHMPu5000035045_barnettozyma_hawaiiensis_160613	0	1	0	0	0	0	0	0	1	Phaffomycetales		yHMPu5000035045_barnettozyma_hawaiiensis_160613	4		Meyerozyma_smithsonii_CBS9839	yHMPu5000034633_candida_smithsonii_180604	1	0	0	0	0	0	1	0
Wickerhamomyces_sydowiorum_CBS5995	yHMPu5000035259_wickerhamomyces_sydowiorum_170307.haplomerger2	0	0	0	0	0	0	1	0	1	Phaffomycetales		yHMPu5000035259_wickerhamomyces_sydowiorum_170307.haplomerger2	4		Candida_oregonensis_CBS5036	yHMPu5000034986_candida_oregonensis_160519	1	1	0	0	0	0	0	0
Candida_solani_CBS1908	yHMPu5000035263_Candida_solani_SPADES	0	0	0	0	0	0	1	0	1	Phaffomycetales		yHMPu5000035263_Candida_solani_SPADES	4		Suhomyces_canberraensis_CBS8846	yHMPu5000035018_candida_canberraensis_160519	1	0	0	0	1	0	0	0
Wickerhamomyces_hampshirensis_CBS7208	yHMPu5000035268_wickerhamomyces_hampshirensis_160928	0	0	0	0	0	0	1	0	1	Phaffomycetales		yHMPu5000035268_wickerhamomyces_hampshirensis_160928	4		Candida_caryicola_CBS8847	yHMPu5000035019_candida_caryicola_160519	1	0	1	0	0	0	0	0
Cyberlindnera_subsufficiens_CBS5763	yHMPu5000035324_cyberlindnera_subsufficiens_A3_201018	0	0	0	0	0	0	1	0	1	Phaffomycetales		yHMPu5000035324_cyberlindnera_subsufficiens_A3_201018	4		Suhomyces_emberorum_CBS9827	yHMPu5000035022_candida_emberorum_160519	1	0	1	0	0	0	0	0
Candida_orba_CBS8782	yHMPu5000035673_candida_orba_160613	0	0	0	0	0	0	1	0	1	Phaffomycetales		yHMPu5000035673_candida_orba_160613	4		Suhomyces_guaymorum_CBS9823	yHMPu5000035023_candida_guaymorum_160519	1	0	1	0	0	0	0	0
Cyberlindnera_mycetangii_CBS8675	yHMPu5000035689_candida_mycetangii_160613	0	0	0	0	0	0	1	0	1	Phaffomycetales		yHMPu5000035689_candida_mycetangii_160613	4		Candida_atmosphaerica_CBS4547	yHMPu5000035249_candida_atmosphaerica_170307	1	0	1	0	0	0	0	0
Candida_vartiovaarae_CBS4289	yHMPu5000035690_candida_vartiovaarae_160613	0	1	0	0	0	0	0	0	1	Phaffomycetales		yHMPu5000035690_candida_vartiovaarae_160613	4		Candida_saitoana_CBS940	yHMPu5000035329_candida_saitoana_180604.haplomerger2	1	0	1	0	0	0	0	0
Candida_norvegica_CBS4239	yHMPu5000034954_candida_norvegica_201018	1	0	0	0	0	0	0	0	1	Phaffomycetales		yHMPu5000034954_candida_norvegica_201018	4		Candida_trypodendroni_CBS8505	yHMPu5000037871_Candida_trypodendroni_SPADES	1	0	0	0	0	1	0	0
Starmera_quercuum_CBS2283	yHMPu5000034594_Starmera_quercuum_p31_SPADES	0	1	0	1	0	0	0	0	2	Phaffomycetales		yHMPu5000034594_Starmera_quercuum_p31_SPADES	4		Debaryomyces_udenii_CBS7056	yHMPu5000037873_debaryomyces_udenii_180604	1	0	1	0	0	0	0	0
Barnettozyma_salicaria_CBS5456	yHMPu5000035048_Barnettozyma_salicaria_SPADES	0	0	1	0	0	0	1	0	2	Phaffomycetales		yHMPu5000035048_Barnettozyma_salicaria_SPADES	4		Debaryomyces_singareniensis_CBS10405	yHMPu5000038344_debaryomyces_singareniensis_170713	1	0	1	0	0	0	0	0
Cyberlindnera_petersonii_CBS5555	yHMPu5000035325_cyberlindnera_petersonii_180604	0	0	1	0	1	0	0	0	2	Phaffomycetales		yHMPu5000035325_cyberlindnera_petersonii_180604	4		Schwanniomyces_vanrijiae_var._yarrowii_CBS6246	yHMPu5000041778_schwanniomyces_vanrijiae_var_yarrowii_170912	1	0	1	0	0	0	0	0
Starmera_pachycereana_CBS6943	yHMPu5000034602_starmera_pachycereana_170307	1	0	0	0	0	0	1	0	2	Phaffomycetales		yHMPu5000034602_starmera_pachycereana_170307	4		Schwanniomyces_capriottii_CBS2923	yHMPu5000041792_schwanniomyces_capriottii_170912	1	0	1	0	0	0	0	0
Starmera_stellimalicola_CBS7853	yHMPu5000034597_candida_stellimalicola_180604	0	1	1	1	0	0	0	0	3	Phaffomycetales		yHMPu5000034597_candida_stellimalicola_180604	4		Kurtzmaniella_quercitrusa_CBS4412	yHMPu5000034644_candida_quercitrusa_170307	1	0	1	0	0	1	0	0
Barnettozyma_pratensis_CBS7079	yHMPu5000035047_barnettozyma_pratensis_160519	0	1	0	0	1	0	1	0	3	Phaffomycetales		yHMPu5000035047_barnettozyma_pratensis_160519	4		Debaryomyces_hansenii_CBS767	yHMPu5000034659_debaryomyces_hansenii_180604	1	0	1	0	0	0	1	0
Wickerhamomyces_anomalus_CBS5759	yHMPu5000035273_wickerhamomyces_anomalus_180604.haplomerger2	0	1	0	1	1	0	0	0	3	Phaffomycetales		yHMPu5000035273_wickerhamomyces_anomalus_180604.haplomerger2	4		Suhomyces_wounanorum_CBS9828	yHMPu5000035007_candida_wounanorum_170307	1	1	0	0	1	0	0	0
Barnettozyma_populi_CBS8094	yHMPu5000035046_barnettozyma_populi_160613	0	1	1	1	1	0	0	0	4	Phaffomycetales		yHMPu5000035046_barnettozyma_populi_160613	4		Suhomyces_tanzawaensis_CBS7422	yHMPu5000035010_candida_tanzawaensis_190924	1	0	0	0	1	0	1	0
Wickerhamomyces_chambardii_CBS1900	yHMPu5000035270_wickerhamomyces_chambardii_180604.haplomerger2	0	1	0	0	1	0	1	1	4	Phaffomycetales		yHMPu5000035270_wickerhamomyces_chambardii_180604.haplomerger2	4		Suhomyces_bokatorum_CBS9824	yHMPu5000035015_candida_bokatorum_160519	1	1	1	0	0	0	0	0
Ogataea_henricii_CBS5765	yHMPu5000026124_ogataea_henricii_160519	0	0	0	0	0	0	0	0	0	Pichiales		yHMPu5000026124_ogataea_henricii_160519	5		Priceomyces_carsonii_CBS2285	yHMPu5000035296_priceomyces_carsonii_160928	1	0	1	0	0	0	1	0
Ambrosiozyma_ambrosiae_CBS6003	yHMPu5000026137_ambrosiozyma_ambrosiae_160519	0	0	0	0	0	0	0	0	0	Pichiales		yHMPu5000026137_ambrosiozyma_ambrosiae_160519	5		Candida_palmioleophila_CBS7418	yHMPu5000035328_candida_palmioleophila_180604	1	1	1	0	0	0	0	0
Citeromyces_matritensis_CBS2764	yHMPu5000026142_citeromyces_matritensis_160519.haplomerger2	0	0	0	0	0	0	0	0	0	Pichiales		yHMPu5000026142_citeromyces_matritensis_160519.haplomerger2	5		Yamadazyma_triangularis_CBS4094	yHMPu5000035642_yamadazyma_triangularis_170307	1	0	1	0	1	0	0	0
Candida_methanosorbosa_CBS7029	yHMPu5000026143_candida_methanosorbosa_160519	0	0	0	0	0	0	0	0	0	Pichiales		yHMPu5000026143_candida_methanosorbosa_160519	5		Candida_membranifaciens_CBS1952	yHMPu5000037901_candida_membranifaciens_180604	1	1	1	0	0	0	0	0
Candida_pignaliae_CBS6071	yHMPu5000026167_candida_pignaliae_201018	0	0	0	0	0	0	0	0	0	Pichiales		yHMPu5000026167_candida_pignaliae_201018	5		Candida_blattariae_CBS9876	yHMPu5000037917_candida_blattariae_170210	1	0	0	0	1	1	0	0
Brettanomyces_custersianus_CBS4805	yHMPu5000026197_brettanomyces_custersianus_160519	0	0	0	0	0	0	0	0	0	Pichiales		yHMPu5000026197_brettanomyces_custersianus_160519	5		Debaryomyces_nepalensis_CBS5921	yHMPu5000041693_debaryomyces_nepalensis_170307	1	1	0	0	0	0	1	0
Pichia_pseudocactophila_CBS6929	yHMPu5000026208_pichia_pseudocactophila_170307.haplomerger2	0	0	0	0	0	0	0	0	0	Pichiales		yHMPu5000026208_pichia_pseudocactophila_170307.haplomerger2	5		Schwanniomyces_polymorphus_var_polymorphus_CBS186	yHMPu5000041780_Schwanniomyces_polymorphus_var_polymorphus_SPADES	1	1	1	0	0	0	0	0
Ambrosiozyma_monospora_CBS2554	yHMPu5000026279_Ambrosiozyma_monospora_SPADES	0	0	0	0	0	0	0	0	0	Pichiales		yHMPu5000026279_Ambrosiozyma_monospora_SPADES	5		Candida_friedrichii_CBS4114	yHMPu5000041859_candida_friederichii_160928	1	1	1	0	0	0	0	0
Saturnispora_saitoi_CBS4910	yHMPu5000034612_saturnispora_saitoi_180604	0	0	0	0	0	0	0	0	0	Pichiales		yHMPu5000034612_saturnispora_saitoi_180604	5		Millerozyma_acaciae_CBS5656	yHMPu5000034634_millerozyma_acaciae_160519	1	0	0	0	0	0	1	1
Martiniozyma_abietophila_CBS5366	yHMPu5000034631_martiniozyma_abiesophila_170307.haplomerger2	0	0	0	0	0	0	0	0	0	Pichiales		yHMPu5000034631_martiniozyma_abiesophila_170307.haplomerger2	5		Candida_pseudoglaebosa_CBS6715	yHMPu5000034657_candida_pseudoglaebosa_170307	1	0	1	0	0	0	0	1
Ogataea_methylovora_CBS8001	yHMPu5000034639_candida_cariosilignicola_160519	0	0	0	0	0	0	0	0	0	Pichiales		yHMPu5000034639_candida_cariosilignicola_160519	5		Candida_glaebosa_CBS5691	yHMPu5000034656_candida_glaebosa_170307	1	1	1	0	0	0	1	0
Ogataea_zsoltii_CBS9262	yHMPu5000034885_ogataea_zsoltii_160519	0	0	0	0	0	0	0	0	0	Pichiales		yHMPu5000034885_ogataea_zsoltii_160519	5		Debaryomyces_prosopidis_CBS8450	yHMPu5000041678_debaryomyces_prosopidis_170307	1	1	1	0	1	0	0	0
Ogataea_trehalophila_CBS5361	yHMPu5000034886_ogataea_trehalophila_160519	0	0	0	0	0	0	0	0	0	Pichiales		yHMPu5000034886_ogataea_trehalophila_160519	5		Suhomyces_xylopsoci_CBS6037	yHMPu5000035006_candida_xylopsoci_160519	1	0	1	0	0	0	1	1
Ogataea_salicorniae_CBS8071	yHMPu5000034889_Ogataea_salicorniae_SPADES	0	0	0	0	0	0	0	0	0	Pichiales		yHMPu5000034889_Ogataea_salicorniae_SPADES	5		Metschnikowia_picachoensis_CBS9804	yHMPu5000037891_candida_picachoensis_170210.haplomerger2	1	1	0	0	0	1	1	1
Ogataea_ramenticola_CBS8699	yHMPu5000034890_ogataea_ramenticola_160519	0	0	0	0	0	0	0	0	0	Pichiales		yHMPu5000034890_ogataea_ramenticola_160519	5		Suhomyces_pyralidae_CBS5035	yHMPu5000035011_candida_pyralidae_160519	1	1	1	1	1	0	1	0
Ogataea_pini_CBS744	yHMPu5000034891_ogataea_pini_160519	0	0	0	0	0	0	0	0	0	Pichiales		yHMPu5000034891_ogataea_pini_160519	5		Trigonopsis_vinaria_CBS4077	yHMPu5000035282_trigonopsis_vinaria_170307	1	0	0	0	0	0	0	1
Ogataea_philodendri_CBS6075	yHMPu5000034893_ogataea_philodendra_160519	0	0	0	0	0	0	0	0	0	Pichiales		yHMPu5000034893_ogataea_philodendra_160519	5		Botryozyma_nematodophila_CBS7426	yHMPu5000034655_botryozyma_nematodophila_190924.haplomerger2	1	0	0	0	1	1	0	0
Ogataea_angusta_CBS7073	yHMPu5000034895_ogataea_angusta_160519	0	0	0	0	0	0	0	0	0	Pichiales		yHMPu5000034895_ogataea_angusta_160519	5		Trigonopsis_variabilis_CBS1040	yHMPu5000035650_trigonopsis_variabilis_160613	1	0	1	0	0	1	1	0
Ogataea_dorogensis_CBS9260	yHMPu5000034896_ogataea_dorogensis_160519	0	0	0	0	0	0	0	0	0	Pichiales		yHMPu5000034896_ogataea_dorogensis_160519	5					21.4286	47.8022	15.9341	17.033	16.4835	18.1319	15.3846
Ogataea_glucozyma_CBS5766	yHMPu5000034897_Ogataea_glucozyma_SPAdes	0	0	0	0	0	0	0	0	0	Pichiales		yHMPu5000034897_Ogataea_glucozyma_SPAdes	5					8.64662	17.2932	6.20301	7.89474	12.9699	9.77444	7.70677
Ogataea_minuta_CBS1708	yHMPu5000034902_ogataea_minuta_160519	0	0	0	0	0	0	0	0	0	Pichiales		yHMPu5000034902_ogataea_minuta_160519	5
Ogataea_naganishii_CBS6429	yHMPu5000034903_ogataea_naganishii_160519	0	0	0	0	0	0	0	0	0	Pichiales		yHMPu5000034903_ogataea_naganishii_160519	5
Candida_succiphila_CBS8003	yHMPu5000034906_candida_succiphila_160519	0	0	0	0	0	0	0	0	0	Pichiales		yHMPu5000034906_candida_succiphila_160519	5
Candida_pini_CBS970	yHMPu5000034913_candida_pini_160519	0	0	0	0	0	0	0	0	0	Pichiales		yHMPu5000034913_candida_pini_160519	5
Candida_piceae_CBS8701	yHMPu5000034915_candida_piceae_170307	0	0	0	0	0	0	0	0	0	Pichiales		yHMPu5000034915_candida_piceae_170307	5
Candida_nitratophila_CBS2027	yHMPu5000034916_candida_nitratophila_160519	0	0	0	0	0	0	0	0	0	Pichiales		yHMPu5000034916_candida_nitratophila_160519	5
Candida_nemodendra_CBS6280	yHMPu5000034917_candida_nemodendra_160519	0	0	0	0	0	0	0	0	0	Pichiales		yHMPu5000034917_candida_nemodendra_160519	5
Candida_arabinofermentans_CBS8468	yHMPu5000034925_candida_arabinofermentans_160519	0	0	0	0	0	0	0	0	0	Pichiales		yHMPu5000034925_candida_arabinofermentans_160519	5
Candida_maris_CBS5151	yHMPu5000034927_candida_maris_210210	0	0	0	0	0	0	0	0	0	Pichiales		yHMPu5000034927_candida_maris_210210	5
Candida_nanaspora_CBS7200	yHMPu5000034929_candida_nanaspora_170307	0	0	0	0	0	0	0	0	0	Pichiales		yHMPu5000034929_candida_nanaspora_170307	5
Kuraishia_floccosa_CBS10307	yHMPu5000034935_kuraishia_floccosa_210210	0	0	0	0	0	0	0	0	0	Pichiales		yHMPu5000034935_kuraishia_floccosa_210210	5
Kuraishia_capsulata_CBS1993	yHMPu5000034937_kuraishia_capsulata_160519	0	0	0	0	0	0	0	0	0	Pichiales		yHMPu5000034937_kuraishia_capsulata_160519	5
Komagataella_pseudopastoris_CBS9187	yHMPu5000034939_komagataella_pseudopastoris_160519	0	0	0	0	0	0	0	0	0	Pichiales		yHMPu5000034939_komagataella_pseudopastoris_160519	5
Komagataella_phaffii_CBS2612	yHMPu5000034941_komagataella_phaffii_160519	0	0	0	0	0	0	0	0	0	Pichiales		yHMPu5000034941_komagataella_phaffii_160519	5
Ambrosiozyma_angophorae_CBS5823	yHMPu5000034942_ambrosiozyma_angophorae_160519	0	0	0	0	0	0	0	0	0	Pichiales		yHMPu5000034942_ambrosiozyma_angophorae_160519	5
Ambrosiozyma_platypodis_CBS4111	yHMPu5000034948_Ambrosiozyma_platypodis_SPADES	0	0	0	0	0	0	0	0	0	Pichiales		yHMPu5000034948_Ambrosiozyma_platypodis_SPADES	5
Komagataella_pastoris_CBS704	yHMPu5000034953_komagataella_pastoris_160519	0	0	0	0	0	0	0	0	0	Pichiales		yHMPu5000034953_komagataella_pastoris_160519	5
Brettanomyces_naardenensis_CBS6042	yHMPu5000034965_Brettanomyces_naardenensis_SPADES	0	0	0	0	0	0	0	0	0	Pichiales		yHMPu5000034965_Brettanomyces_naardenensis_SPADES	5
Brettanomyces_bruxellensis_CBS74	yHMPu5000034975_dekkera_bruxellensis_160519.haplomerger2	0	0	0	0	0	0	0	0	0	Pichiales		yHMPu5000034975_dekkera_bruxellensis_160519.haplomerger2	5
Candida_insectalens_CBS6036	yHMPu5000035332_candida_insectalens_201018	0	0	0	0	0	0	0	0	0	Pichiales		yHMPu5000035332_candida_insectalens_201018	5
Saturnispora_dispora_CBS794	yHMPu5000035659_saturnispora_dispora_160519	0	0	0	0	0	0	0	0	0	Pichiales		yHMPu5000035659_saturnispora_dispora_160519	5
Kregervanrija_delftensis_CBS2614	yHMPu5000035674_kregervanrija_delftensis_160613	0	0	0	0	0	0	0	0	0	Pichiales		yHMPu5000035674_kregervanrija_delftensis_160613	5
Saturnispora_ahearnii_CBS6121	yHMPu5000037851_saturnispora_ahearnii_170912	0	0	0	0	0	0	0	0	0	Pichiales		yHMPu5000037851_saturnispora_ahearnii_170912	5
Ogataea_chonburiensis_CBS10363	yHMPu5000038333_ogataea_chonburiensis_170713	0	0	0	0	0	0	0	0	0	Pichiales		yHMPu5000038333_ogataea_chonburiensis_170713	5
Ogataea_thermomethanolica_CBS10098	yHMPu5000041800_ogataea_thermomethanolica_180604	0	0	0	0	0	0	0	0	0	Pichiales		yHMPu5000041800_ogataea_thermomethanolica_180604	5
Candida_silvatica_CBS6277	yHMPu5000041830_candida_silvatica_170307	0	0	0	0	0	0	0	0	0	Pichiales		yHMPu5000041830_candida_silvatica_170307	5
Saturnispora_silvae_CBS5498	yHMPu5000034614_saturnispora_silvae_180604	0	1	0	0	0	0	0	0	1	Pichiales		yHMPu5000034614_saturnispora_silvae_180604	5
Pichia_norvegensis_CBS6564	yHMPu5000034623_pichia_norvegensis_160519.haplomerger2	0	1	0	0	0	0	0	0	1	Pichiales		yHMPu5000034623_pichia_norvegensis_160519.haplomerger2	5
Pichia_nakasei_CBS5141	yHMPu5000034624_pichia_nakasei_180604	0	1	0	0	0	0	0	0	1	Pichiales		yHMPu5000034624_pichia_nakasei_180604	5
Pichia_fermentans_CBS187	yHMPu5000034628_pichia_fermentans_160519.haplomerger2	0	1	0	0	0	0	0	0	1	Pichiales		yHMPu5000034628_pichia_fermentans_160519.haplomerger2	5
Ogataea_trehaloabstinens_CBS9256	yHMPu5000034887_ogataea_trehaloabstinens_160519	0	0	0	0	0	0	0	1	1	Pichiales		yHMPu5000034887_ogataea_trehaloabstinens_160519	5
Ogataea_methylivora_CBS7300	yHMPu5000034901_Ogataea_methylivora_SPADES	0	0	0	0	0	0	0	1	1	Pichiales		yHMPu5000034901_Ogataea_methylivora_SPADES	5
Ogataea_nonfermentans_CBS5764	yHMPu5000034904_Ogataea_nonfermentans_SPADES	0	0	0	0	0	0	1	0	1	Pichiales		yHMPu5000034904_Ogataea_nonfermentans_SPADES	5
Ambrosiozyma_philentoma_CBS6276	yHMPu5000034947_ambrosiozyma_philentoma_160519	0	1	0	0	0	0	0	0	1	Pichiales		yHMPu5000034947_ambrosiozyma_philentoma_160519	5
Pichia_terricola_CBS2617	yHMPu5000035301_pichia_terricola_170307	0	1	0	0	0	0	0	0	1	Pichiales		yHMPu5000035301_pichia_terricola_170307	5
Pichia_scutulata_CBS6670	yHMPu5000035309_pichia_scutulata_180604.haplomerger2	0	1	0	0	0	0	0	0	1	Pichiales		yHMPu5000035309_pichia_scutulata_180604.haplomerger2	5
Candida_sorboxylosa_CBS6378	yHMPu5000037882_candida_sorboxylosa_180604.haplomerger2	0	1	0	0	0	0	0	0	1	Pichiales		yHMPu5000037882_candida_sorboxylosa_180604.haplomerger2	5
Candida_ovalis_CBS7298	yHMPu5000037893_candida_ovalis_170912	0	1	0	0	0	0	0	0	1	Pichiales		yHMPu5000037893_candida_ovalis_170912	5
Candida_pseudolambica_CBS2063	yHMPu5000038091_candida_pseudolambica_201018	0	1	0	0	0	0	0	0	1	Pichiales		yHMPu5000038091_candida_pseudolambica_201018	5
Pichia_cactophila_CBS6926	yHMPu5000038335_pichia_cactophila_170713.haplomerger2	0	1	0	0	0	0	0	0	1	Pichiales		yHMPu5000038335_pichia_cactophila_170713.haplomerger2	5
Candida_inconspicua_CBS180	yHMPu5000038388_candida_inconspicua_170713	0	1	0	0	0	0	0	0	1	Pichiales		yHMPu5000038388_candida_inconspicua_170713	5
Ogataea_polymorpha_CBS4732	yHMPu5000041802_ogataea_polymorpha_180604	0	1	0	0	0	0	0	0	1	Pichiales		yHMPu5000041802_ogataea_polymorpha_180604	5
Saturnispora_zaruensis_CBS5799	yHMPu5000034615_saturnispora_zaruensis_160519	0	1	0	0	0	0	0	1	2	Pichiales		yHMPu5000034615_saturnispora_zaruensis_160519	5
Candida_ethanolica_CBS8041	yHMPu5000034619_candida_ethanolica_170307.haplomerger2	0	1	0	0	0	0	0	1	2	Pichiales		yHMPu5000034619_candida_ethanolica_170307.haplomerger2	5
Candida_suzukii_CBS9253	yHMPu5000034870_candida_suzukii_160519	0	1	1	0	0	0	0	0	2	Pichiales		yHMPu5000034870_candida_suzukii_160519	5
Ogataea_pilisensis_CBS9259	yHMPu5000034892_ogataea_pilisensis_160519	0	1	1	0	0	0	0	0	2	Pichiales		yHMPu5000034892_ogataea_pilisensis_160519	5
Ogataea_kodamae_CBS7081	yHMPu5000034899_ogataea_kodamae_160519	0	1	0	0	0	0	1	0	2	Pichiales		yHMPu5000034899_ogataea_kodamae_160519	5
Brettanomyces_anomalus_CBS8139	yHMPu5000034976_dekkera_anomala_160519.haplomerger2	0	1	0	0	0	0	1	0	2	Pichiales		yHMPu5000034976_dekkera_anomala_160519.haplomerger2	5
Kregervanrija_fluxuum_CBS2287	yHMPu5000035675_kregervanrija_fluxuum_160613	0	1	0	1	0	0	0	0	2	Pichiales		yHMPu5000035675_kregervanrija_fluxuum_160613	5
Pichia_exigua_CBS6836	yHMPu5000034629_pichia_exigua_180604	1	1	0	0	0	0	0	0	2	Pichiales		yHMPu5000034629_pichia_exigua_180604	5
Pichia_sporocuriosa_CBS8806	yHMPu5000035313_pichia_sporocuriosa_170307.haplomerger2	1	1	0	0	0	0	0	0	2	Pichiales		yHMPu5000035313_pichia_sporocuriosa_170307.haplomerger2	5
Pichia_kudriavzevii_CBS5147	yHMPu5000034625_pichia_kudriavzevii_180604.haplomerger2	0	1	0	0	0	1	0	1	3	Pichiales		yHMPu5000034625_pichia_kudriavzevii_180604.haplomerger2	5
Pichia_kluyveri_CBS188	yHMPu5000034626_pichia_kluyveri_170307.haplomerger2	0	1	0	1	1	0	0	0	3	Pichiales		yHMPu5000034626_pichia_kluyveri_170307.haplomerger2	5
Pichia_deserticola_CBS7119	yHMPu5000034640_pichia_deserticola_170307	0	1	0	1	0	0	0	1	3	Pichiales		yHMPu5000034640_pichia_deserticola_170307	5
Candida_sonorensis_CBS6792	yHMPu5000034912_candida_sonorensis_160519	0	1	1	1	0	0	0	0	3	Pichiales		yHMPu5000034912_candida_sonorensis_160519	5
Candida_boidinii_CBS2428	yHMPu5000034926_candida_boidinii_160519	0	1	1	1	0	0	0	0	3	Pichiales		yHMPu5000034926_candida_boidinii_160519	5
Saturnispora_diversa_CBS4074	yHMPu5000035293_saturnispora_diversa_170307	0	1	0	1	0	1	0	0	3	Pichiales		yHMPu5000035293_saturnispora_diversa_170307	5
Saturnispora_mendoncae_CBS5620	yHMPu5000034611_saturnispora_mendoncae_160519.haplomerger2	1	1	0	1	0	0	0	0	3	Pichiales		yHMPu5000034611_saturnispora_mendoncae_160519.haplomerger2	5
Pichia_heedii_CBS6930	yHMPu5000034627_pichia_heedii_180604	1	1	0	1	0	0	0	0	3	Pichiales		yHMPu5000034627_pichia_heedii_180604	5
Ogataea_methanolica_CBS6515	yHMPu5000034900_ogataea_methanolica_160519	0	1	1	1	1	0	0	0	4	Pichiales		yHMPu5000034900_ogataea_methanolica_160519	5
Kuraishia_cidri_CBS4241	yHMPu5000034936_kuraishia_cidri_180604	0	1	1	1	1	0	0	0	4	Pichiales		yHMPu5000034936_kuraishia_cidri_180604	5
Pichia_membranifaciens_CBS107	yHMPu5000035661_pichia_membranifaciens_160519	0	1	1	1	1	0	0	0	4	Pichiales		yHMPu5000035661_pichia_membranifaciens_160519	5
Candida_rugopelliculosa_CBS6377	yHMPu5000034618_candida_rugopelliculosa_170307	1	1	0	1	0	1	0	1	5	Pichiales		yHMPu5000034618_candida_rugopelliculosa_170307	5
Ogataea_wickerhamii_CBS4307	yHMPu5000034638_ogataea_wickerhamii_180604	0	1	1	1	1	0	1	1	6	Pichiales		yHMPu5000034638_ogataea_wickerhamii_180604	5
Saccharomyces_uvarum_JRY9189	saccharomyces_uvarum	0	0	0	0	0	0	0	0	0	Saccharomycetales		saccharomyces_uvarum	6
Kazachstania_bovina_CBS9732	yHAB127_kazachstania_bovina_160519.haplomerger2	0	0	0	0	0	0	0	0	0	Saccharomycetales		yHAB127_kazachstania_bovina_160519.haplomerger2	6
Kazachstania_telluris_CBS2685	yHAB131_kazachstania_telluris_170307	0	0	0	0	0	0	0	0	0	Saccharomycetales		yHAB131_kazachstania_telluris_170307	6
Kazachstania_africana_CBS2517	yHAB137_kazachstania_africana_160519	0	0	0	0	0	0	0	0	0	Saccharomycetales		yHAB137_kazachstania_africana_160519	6
Kazachstania_exigua_CBS379	yHAB150_kazachstania_exigua_160519	0	0	0	0	0	0	0	0	0	Saccharomycetales		yHAB150_kazachstania_exigua_160519	6
Kazachstania_viticola_CBS6463	yHAB158_kazachstania_viticola_160519.haplomerger2	0	0	0	0	0	0	0	0	0	Saccharomycetales		yHAB158_kazachstania_viticola_160519.haplomerger2	6
Kazachstania_solicola_CBS6904	yHAB159_kazachstania_solicola_160519.haplomerger2	0	0	0	0	0	0	0	0	0	Saccharomycetales		yHAB159_kazachstania_solicola_160519.haplomerger2	6
Grigorovia_yakushimaensis_CBS8388	yHAB166_kazachstania_yakushimaensis_160519	0	0	0	0	0	0	0	0	0	Saccharomycetales		yHAB166_kazachstania_yakushimaensis_160519	6
Torulaspora_franciscae_CBS2926	yHMPu5000026152_Torulaspora_franciscae_SPADES	0	0	0	0	0	0	0	0	0	Saccharomycetales		yHMPu5000026152_Torulaspora_franciscae_SPADES	6
Tetrapisispora_phaffii_CBS4417	yHMPu5000034580_tetrapisispora_phaffii_180604	0	0	0	0	0	0	0	0	0	Saccharomycetales		yHMPu5000034580_tetrapisispora_phaffii_180604	6
Lachancea_thermotolerans_CBS6340	yHMPu5000034678_lachancea_thermotolerans_180604	0	0	0	0	0	0	0	0	0	Saccharomycetales		yHMPu5000034678_lachancea_thermotolerans_180604	6
Lachancea_meyersii_CBS8951	yHMPu5000034692_lachancea_meyersii_180604	0	0	0	0	0	0	0	0	0	Saccharomycetales		yHMPu5000034692_lachancea_meyersii_180604	6
Lachancea_kluyveri_CBS3082	yHMPu5000034694_lachancea_kluyveri_180604	0	0	0	0	0	0	0	0	0	Saccharomycetales		yHMPu5000034694_lachancea_kluyveri_180604	6
Kluyveromyces_wickerhamii_CBS2745	yHMPu5000034699_kluyveromyces_wickerhamii_170307	0	0	0	0	0	0	0	0	0	Saccharomycetales		yHMPu5000034699_kluyveromyces_wickerhamii_170307	6
Kluyveromyces_nonfermentans_CBS8778	yHMPu5000034701_kluyveromyces_nonfermentans_170307	0	0	0	0	0	0	0	0	0	Saccharomycetales		yHMPu5000034701_kluyveromyces_nonfermentans_170307	6
Kluyveromyces_dobzhanskii_CBS2104	yHMPu5000034710_kluyveromyces_dobzhanskii_160519	0	0	0	0	0	0	0	0	0	Saccharomycetales		yHMPu5000034710_kluyveromyces_dobzhanskii_160519	6
Kluyveromyces_lactis_var._drosophilarum_CBS2105	yHMPu5000034711_kluyveromyces_lactis_var_drosophilarum_160519	0	0	0	0	0	0	0	0	0	Saccharomycetales		yHMPu5000034711_kluyveromyces_lactis_var_drosophilarum_160519	6
Kluyveromyces_lactis_var._lactis_CBS683	yHMPu5000034712_kluyveromyces_lactis_var_lactis_160519	0	0	0	0	0	0	0	0	0	Saccharomycetales		yHMPu5000034712_kluyveromyces_lactis_var_lactis_160519	6
Kluyveromyces_marxianus_CBS712	yHMPu5000034713_kluyveromyces_marxianus_160519.haplomerger2	0	0	0	0	0	0	0	0	0	Saccharomycetales		yHMPu5000034713_kluyveromyces_marxianus_160519.haplomerger2	6
Zygotorulaspora_florentina_CBS746	yHMPu5000034862_zygotorulaspora_florentina_160519	0	0	0	0	0	0	0	0	0	Saccharomycetales		yHMPu5000034862_zygotorulaspora_florentina_160519	6
Zygosaccharomyces_lentus_CBS8574	yHMPu5000034864_zygosaccharomyces_lentus_170307	0	0	0	0	0	0	0	0	0	Saccharomycetales		yHMPu5000034864_zygosaccharomyces_lentus_170307	6
Zygosaccharomyces_kombuchaensis_CBS8849	yHMPu5000034865_zygosaccharomyces_kombuchaensis_160519	0	0	0	0	0	0	0	0	0	Saccharomycetales		yHMPu5000034865_zygosaccharomyces_kombuchaensis_160519	6
Tetrapisispora_fleetii_CBS8957	yHMPu5000034875_tetrapisispora_fleetii_160519	0	0	0	0	0	0	0	0	0	Saccharomycetales		yHMPu5000034875_tetrapisispora_fleetii_160519	6
Torulaspora_globosa_CBS764	yHMPu5000034880_torulaspora_globosa_160519	0	0	0	0	0	0	0	0	0	Saccharomycetales		yHMPu5000034880_torulaspora_globosa_160519	6
Yueomyces_sinensis_CBS7075	yHMPu5000035629_yueomyces_sinensis_180604	0	0	0	0	0	0	0	0	0	Saccharomycetales		yHMPu5000035629_yueomyces_sinensis_180604	6
Zygosaccharomyces_bailii_CBS680	zygosaccharomyces_bailii	0	0	0	0	0	0	0	0	0	Saccharomycetales		zygosaccharomyces_bailii	6
Kazachstania_martiniae_CBS6334	yHAB132_kazachstania_martiniae_160519	0	1	0	0	0	0	0	0	1	Saccharomycetales		yHAB132_kazachstania_martiniae_160519	6
Kazachstania_unispora_CBS398	yHAB133_kazachstania_unispora_160519	0	0	0	0	0	1	0	0	1	Saccharomycetales		yHAB133_kazachstania_unispora_160519	6
Kazachstania_gamospora_CBS10328	yHAB142_kazachstania_gamospora_170307.haplomerger2	0	1	0	0	0	0	0	0	1	Saccharomycetales		yHAB142_kazachstania_gamospora_170307.haplomerger2	6
Kazachstania_siamensis_CBS10361	yHAB143_kazachstania_siamensis_160519	0	1	0	0	0	0	0	0	1	Saccharomycetales		yHAB143_kazachstania_siamensis_160519	6
Kazachstania_kunashirensis_CBS7662	yHAB160_kazachstania_kunashirensis_160519	0	0	0	0	0	0	0	1	1	Saccharomycetales		yHAB160_kazachstania_kunashirensis_160519	6
Kazachstania_aquatica_CBS10102	yHAB165_kazachstania_aquatica_160519	0	0	0	0	0	1	0	0	1	Saccharomycetales		yHAB165_kazachstania_aquatica_160519	6
Lachancea_fermentati_CBS707	yHMPu5000034695_lachancea_fermentati_201018	0	1	0	0	0	0	0	0	1	Saccharomycetales		yHMPu5000034695_lachancea_fermentati_201018	6
Lachancea_cidri_CBS4575	yHMPu5000034698_lachancea_cidri_201018.haplomerger2	0	0	0	0	0	1	0	0	1	Saccharomycetales		yHMPu5000034698_lachancea_cidri_201018.haplomerger2	6
Kluyveromyces_aestuarii_CBS4438	yHMPu5000034709_kluyveromyces_aestuarii_160519	0	0	1	0	0	0	0	0	1	Saccharomycetales		yHMPu5000034709_kluyveromyces_aestuarii_160519	6
Candida_glabrata_CBS138	yHMPu5000034723_candida_glabrata_180604	0	0	0	0	0	1	0	0	1	Saccharomycetales		yHMPu5000034723_candida_glabrata_180604	6
Candida_castellii_CBS4332	yHMPu5000034724_candida_castellii_180604	0	1	0	0	0	0	0	0	1	Saccharomycetales		yHMPu5000034724_candida_castellii_180604	6
Zygosaccharomyces_bisporus_CBS702	yHMPu5000034866_zygosaccharomyces_bisporus_160519	0	1	0	0	0	0	0	0	1	Saccharomycetales		yHMPu5000034866_zygosaccharomyces_bisporus_160519	6
Vanderwaltozyma_polyspora_CBS2163	yHMPu5000034869_vanderwaltozyma_polyspora_180604	0	1	0	0	0	0	0	0	1	Saccharomycetales		yHMPu5000034869_vanderwaltozyma_polyspora_180604	6
Naumovozyma_castellii_CBS4309	yHMPu5000034871_naumovozyma_castellii_180604	0	1	0	0	0	0	0	0	1	Saccharomycetales		yHMPu5000034871_naumovozyma_castellii_180604	6
Tetrapisispora_nanseiensis_CBS8763	yHMPu5000034878_tetrapisispora_nanseiensis_160519	0	0	0	0	0	0	1	0	1	Saccharomycetales		yHMPu5000034878_tetrapisispora_nanseiensis_160519	6
Torulaspora_pretoriensis_CBS2187	yHMPu5000034881_Torulaspora_pretoriensis_SPADES	0	0	0	0	1	0	0	0	1	Saccharomycetales		yHMPu5000034881_Torulaspora_pretoriensis_SPADES	6
Torulaspora_delbrueckii_CBS1146	yHMPu5000035653_torulaspora_delbrueckii_160613	0	1	0	0	0	0	0	0	1	Saccharomycetales		yHMPu5000035653_torulaspora_delbrueckii_160613	6
Kazachstania_naganishii_CBS8797	kazachstania_naganishii	0	1	0	1	0	0	0	0	2	Saccharomycetales		kazachstania_naganishii	6
Kazachstania_humilis_CBS5658	yHAB152_candida_humilis_160519.haplomerger2	0	1	0	0	0	0	0	1	2	Saccharomycetales		yHAB152_candida_humilis_160519.haplomerger2	6
Kazachstania_piceae_CBS7738	yHAB156_kazachstania_piceae_160519	0	1	1	0	0	0	0	0	2	Saccharomycetales		yHAB156_kazachstania_piceae_160519	6
Kazachstania_aerobia_CBS9918	yHAB164_kazachstania_aerobia_160519	0	1	0	0	0	1	0	0	2	Saccharomycetales		yHAB164_kazachstania_aerobia_160519	6
Lachancea_waltii_CBS6430	yHMPu5000026219_lachancea_waltii_180604	0	1	0	0	1	0	0	0	2	Saccharomycetales		yHMPu5000026219_lachancea_waltii_180604	6
Tetrapisispora_iriomotensis_CBS8762	yHMPu5000034876_Tetrapisispora_iriomotensis_SPADES	0	1	0	0	0	1	0	0	2	Saccharomycetales		yHMPu5000034876_Tetrapisispora_iriomotensis_SPADES	6
Torulaspora_microellipsoides_CBS427	yHMPu5000035651_Torulaspora_microellipsoides_SPADES	0	0	0	1	1	0	0	0	2	Saccharomycetales		yHMPu5000035651_Torulaspora_microellipsoides_SPADES	6
Eremothecium_sinecaudum_ATCC58844	eremothecium_sinecaudum	1	0	0	0	0	0	0	1	2	Saccharomycetales		eremothecium_sinecaudum	6
Nakaseomyces_delphensis_CBS2170	yHMPu5000026127_nakaseomyces_delphensis_160519	0	1	0	1	1	0	0	0	3	Saccharomycetales		yHMPu5000026127_nakaseomyces_delphensis_160519	6
Zygotorulaspora_mrakii_CBS4218	yHMPu5000026256_zygotorulaspora_mrakii_170307	0	1	1	1	0	0	0	0	3	Saccharomycetales		yHMPu5000026256_zygotorulaspora_mrakii_170307	6
Tetrapisispora_blattae_CBS6284	yHMPu5000034874_tetrapisispora_blattae_190924	0	1	0	1	1	0	0	0	3	Saccharomycetales		yHMPu5000034874_tetrapisispora_blattae_190924	6
Nakaseomyces_bacillisporus_CBS7720	yHMPu5000035666_nakaseomyces_bacillisporus_160613	0	1	0	1	0	1	0	0	3	Saccharomycetales		yHMPu5000035666_nakaseomyces_bacillisporus_160613	6
Kazachstania_spencerorum_CBS3019	yHAB155_kazachstania_spencerorum_160519	0	1	1	1	1	0	0	0	4	Saccharomycetales		yHAB155_kazachstania_spencerorum_160519	6
Kazachstania_sinensis_CBS7660	yHAB161_kazachstania_sinensis_160519	0	1	1	1	0	1	0	0	4	Saccharomycetales		yHAB161_kazachstania_sinensis_160519	6
Zygosaccharomyces_rouxii_CBS732	yHMPu5000034863_zygosaccharomyces_rouxii_180604	0	1	1	1	1	0	0	0	4	Saccharomycetales		yHMPu5000034863_zygosaccharomyces_rouxii_180604	6
Kazachstania_servazzii_CBS4311	yHAB151_kazachstania_servazzi_160519	0	1	1	1	1	1	0	0	5	Saccharomycetales		yHAB151_kazachstania_servazzi_160519	6
Grigorovia_transvaalensis_CBS2186	yHAB154_kazachstania_transvaalensis_160519	0	1	1	1	1	1	0	0	5	Saccharomycetales		yHAB154_kazachstania_transvaalensis_160519	6
Kazachstania_bulderi_CBS8638	yHAB157_kazachstania_bulderi_160519.haplomerger2	0	1	1	1	1	1	0	0	5	Saccharomycetales		yHAB157_kazachstania_bulderi_160519.haplomerger2	6
Vanderwaltozyma_yarrowii_CBS8242	yHMPu5000034868_Vanderwaltozyma_yarrowii_S33_SPADES	0	1	1	1	1	1	0	0	5	Saccharomycetales		yHMPu5000034868_Vanderwaltozyma_yarrowii_S33_SPADES	6
Naumovozyma_dairenensis_CBS421	yHMPu5000034872_naumovozyma_dairenensis_180604	0	1	1	1	1	1	0	0	5	Saccharomycetales		yHMPu5000034872_naumovozyma_dairenensis_180604	6
Tetrapisipora_arboricola_CBS8765	yHMPu5000034873_tetrapisipora_arboricola_ABYSS	0	1	0	1	1	1	0	1	5	Saccharomycetales		yHMPu5000034873_tetrapisipora_arboricola_ABYSS	6
Kazachstania_humilis_CBS6897	yHMPu5000034721_candida_milleri_190924.haplomerger2	1	1	0	1	0	0	1	1	5	Saccharomycetales		yHMPu5000034721_candida_milleri_190924.haplomerger2	6
Hanseniaspora_vineae_CBS2171	yHMPu5000026147_hanseniaspora_vineae_190924.haplomerger2	0	0	0	0	0	0	0	0	0	Saccharomycodales		yHMPu5000026147_hanseniaspora_vineae_190924.haplomerger2	7
Saccharomycodes_ludwigii_CBS821	yHMPu5000026282_saccharomycodes_ludwigii_190924	0	0	0	0	0	0	0	0	0	Saccharomycodales		yHMPu5000026282_saccharomycodes_ludwigii_190924	7
Hanseniaspora_lindneri_CBS285	yHMPu5000034663_kloeckera_lindneri_170307	0	0	0	0	0	0	0	0	0	Saccharomycodales		yHMPu5000034663_kloeckera_lindneri_170307	7
Hanseniaspora_uvarum_CBS314	yHMPu5000034956_hanseniaspora_uvarum_170307	0	0	0	0	0	0	0	0	0	Saccharomycodales		yHMPu5000034956_hanseniaspora_uvarum_170307	7
Hanseniaspora_osmophila_CBS313	yHMPu5000034957_Hanseniaspora_osmophila_SPADES	0	0	0	0	0	0	0	0	0	Saccharomycodales		yHMPu5000034957_Hanseniaspora_osmophila_SPADES	7
Hanseniaspora_occidentalis_var._occidentalis_CBS2592	yHMPu5000034959_hanseniaspora_occidentalis_var_occidentalis_170307	0	0	0	0	0	0	0	0	0	Saccharomycodales		yHMPu5000034959_hanseniaspora_occidentalis_var_occidentalis_170307	7
Hanseniaspora_meyeri_CBS8734	yHMPu5000034960_hanseniaspora_meyeri_190924.haplomerger2	0	0	0	0	0	0	0	0	0	Saccharomycodales		yHMPu5000034960_hanseniaspora_meyeri_190924.haplomerger2	7
Hanseniaspora_lachancei_CBS8818	yHMPu5000034961_hanseniaspora_lachancei_170307.haplomerger2	0	0	0	0	0	0	0	0	0	Saccharomycodales		yHMPu5000034961_hanseniaspora_lachancei_170307.haplomerger2	7
Hanseniaspora_guilliermondii_CBS465	yHMPu5000034962_hanseniaspora_guilliermondii_170307	0	0	0	0	0	0	0	0	0	Saccharomycodales		yHMPu5000034962_hanseniaspora_guilliermondii_170307	7
Hanseniaspora_clermontiae_CBS8821	yHMPu5000034963_hanseniaspora_clermontiae_160519.haplomerger2	0	0	0	0	0	0	0	0	0	Saccharomycodales		yHMPu5000034963_hanseniaspora_clermontiae_160519.haplomerger2	7
Hanseniaspora_occidentalis_var._citrica_CBS6783	yHMPu5000035694_hanseniaspora_occidentalis_var_citrica_160519.haplomerger2	0	0	0	0	0	0	0	0	0	Saccharomycodales		yHMPu5000035694_hanseniaspora_occidentalis_var_citrica_160519.haplomerger2	7
Hanseniaspora_pseudoguilliermondii_CBS8772	yHMPu5000035695_hanseniaspora_pseudoguilliermondii_160519.haplomerger2	0	0	0	0	0	0	0	0	0	Saccharomycodales		yHMPu5000035695_hanseniaspora_pseudoguilliermondii_160519.haplomerger2	7
Hanseniaspora_valbyensis_CBS479	yHMPu5000034955_hanseniaspora_valbyensis_201018.haplomerger2	0	0	1	0	0	0	0	0	1	Saccharomycodales		yHMPu5000034955_hanseniaspora_valbyensis_201018.haplomerger2	7
Hanseniaspora_opuntiae_CBS8733	yHMPu5000034958_hanseniaspora_opuntiae_201018.haplomerger2	0	1	0	0	0	0	0	1	2	Saccharomycodales		yHMPu5000034958_hanseniaspora_opuntiae_201018.haplomerger2	7
Candida_railenensis_CBS8164	yHMPu5000026056_candida_railenensis_201018	0	0	0	0	0	0	0	0	0	Serinales		yHMPu5000026056_candida_railenensis_201018	8
Kodamaea_nitidulidarum_CBS8491	yHMPu5000026273_kodamaea_nitidulidarum_170307	0	0	0	0	0	0	0	0	0	Serinales		yHMPu5000026273_kodamaea_nitidulidarum_170307	8
Wickerhamia_fluorescens_CBS4565	yHMPu5000034579_wickerhamia_fluorescens_180604	0	0	0	0	0	0	0	0	0	Serinales		yHMPu5000034579_wickerhamia_fluorescens_180604	8
Schwanniomyces_occidentalis_var._occidentalis_CBS819	yHMPu5000034581_schwanniomyces_occidentalis_var_occidentalis_170713	0	0	0	0	0	0	0	0	0	Serinales		yHMPu5000034581_schwanniomyces_occidentalis_var_occidentalis_170713	8
Metschnikowia_bicuspidata_var._bicuspidata_CBS5575	yHMPu5000034592_metschnikowia_bicuspidata_var_bicuspidata_180604	0	0	0	0	0	0	0	0	0	Serinales		yHMPu5000034592_metschnikowia_bicuspidata_var_bicuspidata_180604	8
Candida_savonica_CBS6563	yHMPu5000034647_candida_savonica_180604	0	0	0	0	0	0	0	0	0	Serinales		yHMPu5000034647_candida_savonica_180604	8
Clavispora_lusitaniae_CBS6936	yHMPu5000034658_clavispora_lusitaniae_190924	0	0	0	0	0	0	0	0	0	Serinales		yHMPu5000034658_clavispora_lusitaniae_190924	8
Kodamaea_anthophila_CBS8494	yHMPu5000034664_kodamaea_anthophila_190924	0	0	0	0	0	0	0	0	0	Serinales		yHMPu5000034664_kodamaea_anthophila_190924	8
Danielozyma_ontarioensis_CBS8502	yHMPu5000034973_danielozyma_ontarioensis_160519	0	0	0	0	0	0	0	0	0	Serinales		yHMPu5000034973_danielozyma_ontarioensis_160519	8
Candida_intermedia_CBS572	yHMPu5000034987_candida_intermedia_160519	0	0	0	0	0	0	0	0	0	Serinales		yHMPu5000034987_candida_intermedia_160519	8
Clavispora_fructus_CBS6380	yHMPu5000034988_candida_fructus_160519	0	0	0	0	0	0	0	0	0	Serinales		yHMPu5000034988_candida_fructus_160519	8
Candida_dubliniensis_CBS7987	yHMPu5000034991_candida_dubliniensis_190924.haplomerger2	0	0	0	0	0	0	0	0	0	Serinales		yHMPu5000034991_candida_dubliniensis_190924.haplomerger2	8
Candida_neerlandica_CBS434	yHMPu5000034994_candida_neerlandica_190924	0	0	0	0	0	0	0	0	0	Serinales		yHMPu5000034994_candida_neerlandica_190924	8
Candida_sojae_CBS7871	yHMPu5000034996_candida_sojae_SPADES	0	0	0	0	0	0	0	0	0	Serinales		yHMPu5000034996_candida_sojae_SPADES	8
Candida_albicans_CBS562	yHMPu5000035004_candida_albicans_190924	0	0	0	0	0	0	0	0	0	Serinales		yHMPu5000035004_candida_albicans_190924	8
Lodderomyces_elongisporus_CBS2605	yHMPu5000035005_lodderomyces_elongisporus_160519.haplomerger2	0	0	0	0	0	0	0	0	0	Serinales		yHMPu5000035005_lodderomyces_elongisporus_160519.haplomerger2	8
Suhomyces_prunicola_CBS8848	yHMPu5000035012_candida_prunicola_160519	0	0	0	0	0	0	0	0	0	Serinales		yHMPu5000035012_candida_prunicola_160519	8
Suhomyces_panamericanus_CBS9834	yHMPu5000035013_candida_panamericana_160519	0	0	0	0	0	0	0	0	0	Serinales		yHMPu5000035013_candida_panamericana_160519	8
Suhomyces_bolitotheri_CBS9832	yHMPu5000035016_candida_bolitotheri_160519	0	0	0	0	0	0	0	0	0	Serinales		yHMPu5000035016_candida_bolitotheri_160519	8
Suhomyces_bribrorum_CBS9835	yHMPu5000035017_candida_bribrorum_160519	0	0	0	0	0	0	0	0	0	Serinales		yHMPu5000035017_candida_bribrorum_160519	8
Suhomyces_choctaworum_CBS9831	yHMPu5000035021_candida_choctaworum_160519	0	0	0	0	0	0	0	0	0	Serinales		yHMPu5000035021_candida_choctaworum_160519	8
Candida_anneliseae_CBS9837	yHMPu5000035026_Candida_anneliseae_SPADES	0	0	0	0	0	0	0	0	0	Serinales		yHMPu5000035026_Candida_anneliseae_SPADES	8
Candida_insectorum_CBS6213	yHMPu5000035246_candida_insectorum_160928	0	0	0	0	0	0	0	0	0	Serinales		yHMPu5000035246_candida_insectorum_160928	8
Candida_germanica_CBS4105	yHMPu5000035247_candida_germanica_170912	0	0	0	0	0	0	0	0	0	Serinales		yHMPu5000035247_candida_germanica_170912	8
Candida_cerambycidarum_CBS9879	yHMPu5000035248_candida_cerambycidarum_160928	0	0	0	0	0	0	0	0	0	Serinales		yHMPu5000035248_candida_cerambycidarum_160928	8
Candida_atlantica_CBS5263	yHMPu5000035250_candida_atlantica_170307	0	0	0	0	0	0	0	0	0	Serinales		yHMPu5000035250_candida_atlantica_170307	8
Candida_aaseri_CBS1913	yHMPu5000035251_candida_aaseri_170307	0	0	0	0	0	0	0	0	0	Serinales		yHMPu5000035251_candida_aaseri_170307	8
Priceomyces_castillae_CBS6053	yHMPu5000035297_priceomyces_castillae_170307	0	0	0	0	0	0	0	0	0	Serinales		yHMPu5000035297_priceomyces_castillae_170307	8
Metschnikowia_corniflorae_CBS9905	yHMPu5000035305_metschnikowia_corniflorae_180604.haplomerger2	0	0	0	0	0	0	0	0	0	Serinales		yHMPu5000035305_metschnikowia_corniflorae_180604.haplomerger2	8
Hyphopichia_fennica_CBS5928	yHMPu5000035317_candida_fennica_180604	0	0	0	0	0	0	0	0	0	Serinales		yHMPu5000035317_candida_fennica_180604	8
Hyphopichia_heimii_CBS6139	yHMPu5000035318_hyphopichia_heimii_180604	0	0	0	0	0	0	0	0	0	Serinales		yHMPu5000035318_hyphopichia_heimii_180604	8
Candida_entomophila_CBS6160	yHMPu5000035330_candida_entomophila_190924	0	0	0	0	0	0	0	0	0	Serinales		yHMPu5000035330_candida_entomophila_190924	8
Clavispora_opuntiae_CBS7068	yHMPu5000035334_clavispora_opuntiae_190924	0	0	0	0	0	0	0	0	0	Serinales		yHMPu5000035334_clavispora_opuntiae_190924	8
Yamadazyma_philogaea_CBS6696	yHMPu5000035640_yamadazyma_philogaea_160519	0	0	0	0	0	0	0	0	0	Serinales		yHMPu5000035640_yamadazyma_philogaea_160519	8
Yamadazyma_scolyti_CBS4802	yHMPu5000035641_yamadazyma_scolyti_160613	0	0	0	0	0	0	0	0	0	Serinales		yHMPu5000035641_yamadazyma_scolyti_160613	8
Meyerozyma_guilliermondii_CBS2030	yHMPu5000035663_Meyerozyma_guilliermondii_MASURCA	0	0	0	0	0	0	0	0	0	Serinales		yHMPu5000035663_Meyerozyma_guilliermondii_MASURCA	8
Meyerozyma_carpophila_CBS5256	yHMPu5000035664_candida_carpophila_160613	0	0	0	0	0	0	0	0	0	Serinales		yHMPu5000035664_candida_carpophila_160613	8
Kurtzmaniella_cleridarum_CBS8793	yHMPu5000035667_kurtzmaniella_cleridarum_180604	0	0	0	0	0	0	0	0	0	Serinales		yHMPu5000035667_kurtzmaniella_cleridarum_180604	8
Kodamaea_ohmeri_CBS5367	yHMPu5000035677_kodamaea_ohmeri_160519	0	0	0	0	0	0	0	0	0	Serinales		yHMPu5000035677_kodamaea_ohmeri_160519	8
Hyphopichia_burtonii_CBS2352	yHMPu5000035682_hyphopichia_burtonii_160613	0	0	0	0	0	0	0	0	0	Serinales		yHMPu5000035682_hyphopichia_burtonii_160613	8
Candida_mogii_CBS2032	yHMPu5000035706_candida_mogii_160613	0	0	0	0	0	0	0	0	0	Serinales		yHMPu5000035706_candida_mogii_160613	8
Candida_chilensis_CBS5719	yHMPu5000035720_candida_chilensis_160613	0	0	0	0	0	0	0	0	0	Serinales		yHMPu5000035720_candida_chilensis_160613	8
Candida_asparagi_CBS9770	yHMPu5000035721_candida_asparagi_160519	0	0	0	0	0	0	0	0	0	Serinales		yHMPu5000035721_candida_asparagi_160519	8
Schwanniomyces_yamadae_CBS7035	yHMPu5000037843_schwanniomyces_yamadae_170912	0	0	0	0	0	0	0	0	0	Serinales		yHMPu5000037843_schwanniomyces_yamadae_170912	8
Scheffersomyces_insectosa_CBS4286	yHMPu5000037854_scheffersomyces_insectosa_170912	0	0	0	0	0	0	0	0	0	Serinales		yHMPu5000037854_scheffersomyces_insectosa_170912	8
Scheffersomyces_spartinae_CBS6059	yHMPu5000037857_scheffersomyces_spartiniae_170210	0	0	0	0	0	0	0	0	0	Serinales		yHMPu5000037857_scheffersomyces_spartiniae_170210	8
Metschnikowia_zobellii_CBS4821	yHMPu5000037863_metschnikowia_zobellii_190924	0	0	0	0	0	0	0	0	0	Serinales		yHMPu5000037863_metschnikowia_zobellii_190924	8
Metschnikowia_viticola_CBS9950	yHMPu5000037864_metschnikowia_viticola_201018	0	0	0	0	0	0	0	0	0	Serinales		yHMPu5000037864_metschnikowia_viticola_201018	8
Metschnikowia_reukaufii_CBS5834	yHMPu5000037865_metschnikowia_reukaufii_180604.haplomerger2	0	0	0	0	0	0	0	0	0	Serinales		yHMPu5000037865_metschnikowia_reukaufii_180604.haplomerger2	8
Metschnikowia_lachancei_CBS9131	yHMPu5000037866_metschnikowia_lachancei_180604	0	0	0	0	0	0	0	0	0	Serinales		yHMPu5000037866_metschnikowia_lachancei_180604	8
Metschnikowia_bicuspidata_var._californica_CBS6010	yHMPu5000037868_metschnikowia_bicuspidata_var_californica_180604.haplomerger2	0	0	0	0	0	0	0	0	0	Serinales		yHMPu5000037868_metschnikowia_bicuspidata_var_californica_180604.haplomerger2	8
Metschnikowia_australis_CBS5847	yHMPu5000037869_metschnikowia_australis_190924	0	0	0	0	0	0	0	0	0	Serinales		yHMPu5000037869_metschnikowia_australis_190924	8
Diutina_rugosa__CBS613	yHMPu5000037887_candida_rugosa_170713	0	0	0	0	0	0	0	0	0	Serinales		yHMPu5000037887_candida_rugosa_170713	8
Metschnikowia_pimensis_CBS9805	yHMPu5000037890_candida_pimensis_180604.haplomerger2	0	0	0	0	0	0	0	0	0	Serinales		yHMPu5000037890_candida_pimensis_180604.haplomerger2	8
Metschnikowia_kofuensis_CBS8058	yHMPu5000037898_candida_kofuensis_190924	0	0	0	0	0	0	0	0	0	Serinales		yHMPu5000037898_candida_kofuensis_190924	8
Candida_michaelii_CBS9878	yHMPu5000037902_candida_michaelii_180604	0	0	0	0	0	0	0	0	0	Serinales		yHMPu5000037902_candida_michaelii_180604	8
Candida_multigemmis_CBS6524	yHMPu5000037903_candida_multigemmis_180604	0	0	0	0	0	0	0	0	0	Serinales		yHMPu5000037903_candida_multigemmis_180604	8
Candida_dendronema_CBS6270	yHMPu5000037912_candida_dendronema_170912	0	0	0	0	0	0	0	0	0	Serinales		yHMPu5000037912_candida_dendronema_170912	8
Candida_conglobata_CBS2018	yHMPu5000037914_candida_conglobata_180604	0	0	0	0	0	0	0	0	0	Serinales		yHMPu5000037914_candida_conglobata_180604	8
Diutina_catenulata_CBS565	yHMPu5000037915_candida_catenulata_190924	0	0	0	0	0	0	0	0	0	Serinales		yHMPu5000037915_candida_catenulata_190924	8
Yamadazyma_akitaensis_CBS6701	yHMPu5000038037_yamadazyma_akitaensis_170912	0	0	0	0	0	0	0	0	0	Serinales		yHMPu5000038037_yamadazyma_akitaensis_170912	8
Kodamaea_kakaduensis_CBS8611	yHMPu5000038060_kodamaea_kakaduensis_170912	0	0	0	0	0	0	0	0	0	Serinales		yHMPu5000038060_kodamaea_kakaduensis_170912	8
Candida_melibiosica_CBS5814	yHMPu5000038103_candida_melibiosica_170912	0	0	0	0	0	0	0	0	0	Serinales		yHMPu5000038103_candida_melibiosica_170912	8
Candida_aurita_CBS9724	yHMPu5000038115_candida_aurita_170912	0	0	0	0	0	0	0	0	0	Serinales		yHMPu5000038115_candida_aurita_170912	8
Yamadazyma_mexicana_CBS7066	yHMPu5000038314_yamadazyma_mexicana_170713	0	0	0	0	0	0	0	0	0	Serinales		yHMPu5000038314_yamadazyma_mexicana_170713	8
Schwanniomyces_polymorphus_var._africanus_CBS6741	yHMPu5000038322_schwanniomyces_polymorphus_var_africanus_170713	0	0	0	0	0	0	0	0	0	Serinales		yHMPu5000038322_schwanniomyces_polymorphus_var_africanus_170713	8
Metschnikowia_koreensis_CBS8854	yHMPu5000038329_metschnikowia_koreensis_180604.haplomerger2	0	0	0	0	0	0	0	0	0	Serinales		yHMPu5000038329_metschnikowia_koreensis_180604.haplomerger2	8
Candida_viswanathii_CBS4024	yHMPu5000038349_candida_viswanathii_170713.haplomerger2	0	0	0	0	0	0	0	0	0	Serinales		yHMPu5000038349_candida_viswanathii_170713.haplomerger2	8
Hyphopichia_khmerensis_CBS9784	yHMPu5000038375_candida_khmerensis_170713	0	0	0	0	0	0	0	0	0	Serinales		yHMPu5000038375_candida_khmerensis_170713	8
Candida_diospyri_CBS9769	yHMPu5000038393_candida_diospyri_180604	0	0	0	0	0	0	0	0	0	Serinales		yHMPu5000038393_candida_diospyri_180604	8
Hemisphaericaspora_insectamans_CBS6033	yHMPu5000040918_candida_insectamans_201018	0	0	0	0	0	0	0	0	0	Serinales		yHMPu5000040918_candida_insectamans_201018	8
Metschnikowia_similis_CBS9737	yHMPu5000040934_metschnikowia_similis_201018	0	0	0	0	0	0	0	0	0	Serinales		yHMPu5000040934_metschnikowia_similis_201018	8
Metschnikowia_lochheadii_CBS8807	yHMPu5000040941_metschnikowia_lochheadii_201018	0	0	0	0	0	0	0	0	0	Serinales		yHMPu5000040941_metschnikowia_lochheadii_201018	8
Metschnikowia_colocasiae_CBS9739	yHMPu5000040942_Metschnikowia_colocasiae_SPADES	0	0	0	0	0	0	0	0	0	Serinales		yHMPu5000040942_Metschnikowia_colocasiae_SPADES	8
Metschnikowia_continentalis_CBS8429	yHMPu5000040943_metschnikowia_continentalis_201018	0	0	0	0	0	0	0	0	0	Serinales		yHMPu5000040943_metschnikowia_continentalis_201018	8
Metschnikowia_dekortorum_CBS9063	yHMPu5000040945_metschnikowia_dekortorum_201018	0	0	0	0	0	0	0	0	0	Serinales		yHMPu5000040945_metschnikowia_dekortorum_201018	8
Metschnikowia_gruessii_CBS7657	yHMPu5000040947_metschnikowia_gruessii_201018	0	0	0	0	0	0	0	0	0	Serinales		yHMPu5000040947_metschnikowia_gruessii_201018	8
Metschnikowia_hamakuensis_CBS10056	yHMPu5000040948_metschnikowia_hamakuensis_201018	0	0	0	0	0	0	0	0	0	Serinales		yHMPu5000040948_metschnikowia_hamakuensis_201018	8
Metschnikowia_hawaiiensis_CBS7432	yHMPu5000040949_metschnikowia_hawaiiensis_201018	0	0	0	0	0	0	0	0	0	Serinales		yHMPu5000040949_metschnikowia_hawaiiensis_201018	8
Metschnikowia_hibisci_CBS8433	yHMPu5000040950_metschnikowia_hibisci_200128	0	0	0	0	0	0	0	0	0	Serinales		yHMPu5000040950_metschnikowia_hibisci_200128	8
Metschnikowia_ipomoeae_CBS8466	yHMPu5000040951_metschnikowia_ipomoeae_201018	0	0	0	0	0	0	0	0	0	Serinales		yHMPu5000040951_metschnikowia_ipomoeae_201018	8
Metschnikowia_borealis_CBS8431	yHMPu5000040956_metschnikowia_borealis_201018	0	0	0	0	0	0	0	0	0	Serinales		yHMPu5000040956_metschnikowia_borealis_201018	8
Metschnikowia_aberdeeniae_CBS10289	yHMPu5000040959_metschnikowia_aberdeeniae_201018	0	0	0	0	0	0	0	0	0	Serinales		yHMPu5000040959_metschnikowia_aberdeeniae_201018	8
Metschnikowia_pulcherrima_CBS5833	yHMPu5000041732_metschnikowia_pulcherrima_190924.haplomerger2	0	0	0	0	0	0	0	0	0	Serinales		yHMPu5000041732_metschnikowia_pulcherrima_190924.haplomerger2	8
Metschnikowia_hawaiiana_CBS9146	yHMPu5000041743_candida_hawaiiana_170307	0	0	0	0	0	0	0	0	0	Serinales		yHMPu5000041743_candida_hawaiiana_170307	8
Schwanniomyces_occidentalis_var._persoonii_CBS2169	yHMPu5000041781_schwanniomyces_occidentalis_var_persoonii_190924	0	0	0	0	0	0	0	0	0	Serinales		yHMPu5000041781_schwanniomyces_occidentalis_var_persoonii_190924	8
Scheffersomyces_coipomensis_CBS8178	yHMPu5000041788_scheffersomyces_coipomoensis_180604	0	0	0	0	0	0	0	0	0	Serinales		yHMPu5000041788_scheffersomyces_coipomoensis_180604	8
Scheffersomyces_ergatensis_CBS6248	yHMPu5000041789_scheffersomyces_ergatensis_180604	0	0	0	0	0	0	0	0	0	Serinales		yHMPu5000041789_scheffersomyces_ergatensis_180604	8
Metschnikowia_zizyphicola_CBS10358	yHMPu5000041803_Metschnikowia_zizyphicola_SPADES.haplomerger2	0	0	0	0	0	0	0	0	0	Serinales		yHMPu5000041803_Metschnikowia_zizyphicola_SPADES.haplomerger2	8
Metschnikowia_vanudenii_CBS9134	yHMPu5000041804_metschnikowia_vanudenii_190924	0	0	0	0	0	0	0	0	0	Serinales		yHMPu5000041804_metschnikowia_vanudenii_190924	8
Metschnikowia_sinensis_CBS10357	yHMPu5000041805_metschnikowia_sinensis_190924.haplomerger2	0	0	0	0	0	0	0	0	0	Serinales		yHMPu5000041805_metschnikowia_sinensis_190924.haplomerger2	8
Metschnikowia_agaves_CBS7744	yHMPu5000041806_metschnikowia_agaves_170307	0	0	0	0	0	0	0	0	0	Serinales		yHMPu5000041806_metschnikowia_agaves_170307	8
Metschnikowia_bicuspidata_var._chathamia_CBS5980	yHMPu5000041807_metschnikowia_bicuspidata_var_chathamia_190924.haplomerger2	0	0	0	0	0	0	0	0	0	Serinales		yHMPu5000041807_metschnikowia_bicuspidata_var_chathamia_190924.haplomerger2	8
Metschnikowia_chrysoperlae_CBS9803	yHMPu5000041809_metschnikowia_chrysoperlae_170307.haplomerger2	0	0	0	0	0	0	0	0	0	Serinales		yHMPu5000041809_metschnikowia_chrysoperlae_170307.haplomerger2	8
Metschnikowia_drosophilae_CBS8809	yHMPu5000041810_metschnikowia_drosophilae_201018	0	0	0	0	0	0	0	0	0	Serinales		yHMPu5000041810_metschnikowia_drosophilae_201018	8
Metschnikowia_krissii_CBS4823	yHMPu5000041811_metschnikowia_krissii_170307.haplomerger2	0	0	0	0	0	0	0	0	0	Serinales		yHMPu5000041811_metschnikowia_krissii_170307.haplomerger2	8
Metschnikowia_kunwiensis_CBS9676	yHMPu5000041812_metschnikowia_kunwiensis_190924	0	0	0	0	0	0	0	0	0	Serinales		yHMPu5000041812_metschnikowia_kunwiensis_190924	8
Metschnikowia_lunata_CBS5946	yHMPu5000041813_metschnikowia_lunata_180604	0	0	0	0	0	0	0	0	0	Serinales		yHMPu5000041813_metschnikowia_lunata_180604	8
Metschnikowia_noctiluminum_CBS9907	yHMPu5000041814_metschnikowia_noctiluminum_180604.haplomerger2	0	0	0	0	0	0	0	0	0	Serinales		yHMPu5000041814_metschnikowia_noctiluminum_180604.haplomerger2	8
Metschnikowia_orientalis_CBS10331	yHMPu5000041815_metschnikowia_orientalis_190924	0	0	0	0	0	0	0	0	0	Serinales		yHMPu5000041815_metschnikowia_orientalis_190924	8
Metschnikowia_shanxiensis_CBS10359	yHMPu5000041817_metschnikowia_shanxiensis_190924.haplomerger2	0	0	0	0	0	0	0	0	0	Serinales		yHMPu5000041817_metschnikowia_shanxiensis_190924.haplomerger2	8
Debaryomyces_subglobosus_CBS792	yHMPu5000041824_debaryomyces_subglobosus_160928	0	0	0	0	0	0	0	0	0	Serinales		yHMPu5000041824_debaryomyces_subglobosus_160928	8
Debaryomyces_robertsiae_CBS2934	yHMPu5000041825_debaryomyces_robertsiae_170307	0	0	0	0	0	0	0	0	0	Serinales		yHMPu5000041825_debaryomyces_robertsiae_170307	8
Candida_tammaniensis_CBS8504	yHMPu5000041833_candida_tammaniensis_170307	0	0	0	0	0	0	0	0	0	Serinales		yHMPu5000041833_candida_tammaniensis_170307	8
Yamadazyma_tenuis_CBS615	yHMPu5000041836_candida_tenuis_160928	0	0	0	0	0	0	0	0	0	Serinales		yHMPu5000041836_candida_tenuis_160928	8
Metschnikowia_torresii_CBS5152	yHMPu5000041839_candida_torresii_210210	0	0	0	0	0	0	0	0	0	Serinales		yHMPu5000041839_candida_torresii_210210	8
Debaryomyces_coudertii_CBS5167	yHMPu5000041841_debaryomyces_coudertii_170713	0	0	0	0	0	0	0	0	0	Serinales		yHMPu5000041841_debaryomyces_coudertii_170713	8
Clavispora_fructus_CBS6381	yHMPu5000041848_candida_musae_170713	0	0	0	0	0	0	0	0	0	Serinales		yHMPu5000041848_candida_musae_170713	8
Candida_lyxosophila_CBS8194	yHMPu5000041850_candida_lyxosophila_170307.haplomerger2	0	0	0	0	0	0	0	0	0	Serinales		yHMPu5000041850_candida_lyxosophila_170307.haplomerger2	8
Metschnikowia_chrysomelidarum_CBS9904	yHMPu5000041857_candida_chrysomelidarum_160928.haplomerger2	0	0	0	0	0	0	0	0	0	Serinales		yHMPu5000041857_candida_chrysomelidarum_160928.haplomerger2	8
Candida_endomychidarum_CBS9881	yHMPu5000041858_candida_endomychidarum_170713	0	0	0	0	0	0	0	0	0	Serinales		yHMPu5000041858_candida_endomychidarum_170713	8
Priceomyces_medius_CBS5521	yHMPu5000034606_priceomyces_medius_180604	0	0	0	0	0	0	0	1	1	Serinales		yHMPu5000034606_priceomyces_medius_180604	8
Meyerozyma_athensensis_CBS9840	yHMPu5000034632_candida_athensensis_180604	0	0	0	0	0	0	0	1	1	Serinales		yHMPu5000034632_candida_athensensis_180604	8
Candida_zeylanoides_CBS619	yHMPu5000034642_candida_zeylanoides_160519	0	1	0	0	0	0	0	0	1	Serinales		yHMPu5000034642_candida_zeylanoides_160519	8
Candida_schatavii_CBS6452	yHMPu5000034643_Candida_schatavii_SPAdes	0	0	0	0	0	0	0	1	1	Serinales		yHMPu5000034643_Candida_schatavii_SPAdes	8
Candida_boleticola_CBS6420	yHMPu5000034645_candida_boleticola_201018	0	0	0	0	0	0	0	1	1	Serinales		yHMPu5000034645_candida_boleticola_201018	8
Candida_restingae_CBS8493	yHMPu5000034648_candida_restingae_160519	0	0	0	0	0	0	1	0	1	Serinales		yHMPu5000034648_candida_restingae_160519	8
Aciculoconidium_aculeatum_CBS5578	yHMPu5000034654_aciculoconidium_aculeatum_180604	0	0	0	0	0	1	0	0	1	Serinales		yHMPu5000034654_aciculoconidium_aculeatum_180604	8
Candida_pseudointermedia_CBS6918	yHMPu5000034985_candida_pseudointermedia_160613	0	0	0	0	0	1	0	0	1	Serinales		yHMPu5000034985_candida_pseudointermedia_160613	8
Candida_maltosa_CBS5611	yHMPu5000034992_candida_maltosa_190924.haplomerger2	0	0	0	0	0	0	1	0	1	Serinales		yHMPu5000034992_candida_maltosa_190924.haplomerger2	8
Candida_parapsilosis_CBS604	yHMPu5000034995_candida_parapsilosis_170307	0	0	0	0	0	0	1	0	1	Serinales		yHMPu5000034995_candida_parapsilosis_170307	8
Candida_tropicalis_CBS94	yHMPu5000034997_candida_tropicalis_160519.haplomerger2	0	0	0	0	0	1	0	0	1	Serinales		yHMPu5000034997_candida_tropicalis_160519.haplomerger2	8
Suhomyces_terraborum_CBS9826	yHMPu5000035009_candida_terraborum_160519	0	1	0	0	0	0	0	0	1	Serinales		yHMPu5000035009_candida_terraborum_160519	8
Suhomyces_atakaporum_CBS9833	yHMPu5000035014_candida_atakaporum_190924	0	1	0	0	0	0	0	0	1	Serinales		yHMPu5000035014_candida_atakaporum_190924	8
Candida_chickasaworum_CBS9830	yHMPu5000035020_Candida_chickasaworum_SPADES	0	1	0	0	0	0	0	0	1	Serinales		yHMPu5000035020_Candida_chickasaworum_SPADES	8
Candida_kunorum_CBS9825	yHMPu5000035024_Candida_kunorum_SPADES	0	1	0	0	0	0	0	0	1	Serinales		yHMPu5000035024_Candida_kunorum_SPADES	8
Suhomyces_maxii_CBS9836	yHMPu5000035025_candida_maxii_160519	0	1	0	0	0	0	0	0	1	Serinales		yHMPu5000035025_candida_maxii_160519	8
Suhomyces_ambrosiae_CBS8844	yHMPu5000035027_candida_ambrosiae_160519	0	1	0	0	0	0	0	0	1	Serinales		yHMPu5000035027_candida_ambrosiae_160519	8
Candida_kruisii_CBS6451	yHMPu5000035031_Candida_kruisii_SPADES	0	1	0	0	0	0	0	0	1	Serinales		yHMPu5000035031_Candida_kruisii_SPADES	8
Babjeviella_inositovora_CBS8006	yHMPu5000035043_babjeviella_inositovora_180604	0	0	0	0	0	0	0	1	1	Serinales		yHMPu5000035043_babjeviella_inositovora_180604	8
Yamadazyma_nakazawae_CBS6700	yHMPu5000035252_yamadazyma_nakazawae_170307	0	0	0	0	0	0	1	0	1	Serinales		yHMPu5000035252_yamadazyma_nakazawae_170307	8
Kurtzmaniella_fragi_CBS7702	yHMPu5000035302_candida_fragi_180604	0	1	0	0	0	0	0	0	1	Serinales		yHMPu5000035302_candida_fragi_180604	8
Candida_santamariae_CBS4515	yHMPu5000035304_candida_santamariae_180604	0	0	0	0	0	0	1	0	1	Serinales		yHMPu5000035304_candida_santamariae_180604	8
Meyerozyma_elateridarum_CBS9842	yHMPu5000035306_candida_elateridarum_180604	0	0	0	0	0	0	0	1	1	Serinales		yHMPu5000035306_candida_elateridarum_180604	8
Millerozyma_farinosa_CBS185	yHMPu5000035307_millerozyma_farinosa_180604	0	1	0	0	0	0	0	0	1	Serinales		yHMPu5000035307_millerozyma_farinosa_180604	8
Candida_anglica_CBS4262	yHMPu5000035314_candida_anglica_160928	0	0	0	0	0	0	1	0	1	Serinales		yHMPu5000035314_candida_anglica_160928	8
Hyphopichia_homilentoma_CBS6312	yHMPu5000035316_candida_homilentoma_180604	0	0	0	0	0	0	1	0	1	Serinales		yHMPu5000035316_candida_homilentoma_180604	8
Candida_fluviatilis_CBS6776	yHMPu5000035327_candida_fluviatilis_190924	0	0	0	0	0	0	0	1	1	Serinales		yHMPu5000035327_candida_fluviatilis_190924	8
Candida_silvanorum_CBS6274	yHMPu5000035333_candida_silvanorum_170713	0	0	0	0	0	1	0	0	1	Serinales		yHMPu5000035333_candida_silvanorum_170713	8
Priceomyces_haplophilus_CBS2028	yHMPu5000035660_priceomyces_haplophilus_160613	0	0	0	0	0	0	0	1	1	Serinales		yHMPu5000035660_priceomyces_haplophilus_160613	8
Meyerozyma_caribbica_CBS9966	yHMPu5000035662_meyerozyma_caribbica_160613	0	0	0	0	0	0	1	0	1	Serinales		yHMPu5000035662_meyerozyma_caribbica_160613	8
Hyphopichia_rhagii_CBS4237	yHMPu5000035679_candida_rhagii_160613	0	0	0	0	0	0	1	0	1	Serinales		yHMPu5000035679_candida_rhagii_160613	8
Hyphopichia_gotoi_CBS8531	yHMPu5000035681_candida_gotoi_160519	0	0	0	0	0	0	1	0	1	Serinales		yHMPu5000035681_candida_gotoi_160519	8
Schwanniomyces_vanrijiae_var._vanrijiae_CBS3024	yHMPu5000037844_schwanniomyces_vanrijiae_var_vanrijiae_180604	0	1	0	0	0	0	0	0	1	Serinales		yHMPu5000037844_schwanniomyces_vanrijiae_var_vanrijiae_180604	8
Candida_sake_CBS159	yHMPu5000037885_candida_sake_170912	0	1	0	0	0	0	0	0	1	Serinales		yHMPu5000037885_candida_sake_170912	8
Suhomyces_taliae_CBS9838	yHMPu5000037924_candida_taliae_201018	0	1	0	0	0	0	0	0	1	Serinales		yHMPu5000037924_candida_taliae_201018	8
Suhomyces_yuchorum_CBS9829	yHMPu5000038041_suhomyces_yuchorum_170912	0	1	0	0	0	0	0	0	1	Serinales		yHMPu5000038041_suhomyces_yuchorum_170912	8
Candida_suecica_CBS5724	yHMPu5000038082_candida_suecica_180604	0	1	0	0	0	0	0	0	1	Serinales		yHMPu5000038082_candida_suecica_180604	8
Kurtzmaniella_oleophila_CBS2219	yHMPu5000038372_candida_oleophila_170713	0	0	1	0	0	0	0	0	1	Serinales		yHMPu5000038372_candida_oleophila_170713	8
Candida_lessepsii_CBS9941	yHMPu5000040921_candida_lessepsii_201018	0	0	0	0	0	0	1	0	1	Serinales		yHMPu5000040921_candida_lessepsii_201018	8
Candida_diddensiae_CBS2214	yHMPu5000040933_candida_diddensiae_201018	0	0	0	1	0	0	0	0	1	Serinales		yHMPu5000040933_candida_diddensiae_201018	8
Debaryomyces_maramus_CBS1958	yHMPu5000041713_debaryomyces_maramus_170307	0	0	0	0	0	0	0	1	1	Serinales		yHMPu5000041713_debaryomyces_maramus_170307	8
Schwanniomyces_pseudopolymorphus_CBS2008	yHMPu5000041779_schwanniomyces_pseudopolymorphus_190924	0	1	0	0	0	0	0	0	1	Serinales		yHMPu5000041779_schwanniomyces_pseudopolymorphus_190924	8
Schwanniomyces_etchellsii_CBS2011	yHMPu5000041793_schwanniomyces_etchellsii_180604	0	0	0	0	0	0	0	1	1	Serinales		yHMPu5000041793_schwanniomyces_etchellsii_180604	8
Debaryomyces_fabryi_CBS789	yHMPu5000041829_debaryomyces_fabryi_180604	0	0	0	0	0	0	0	1	1	Serinales		yHMPu5000041829_debaryomyces_fabryi_180604	8
Candida_sophiae-reginae_CBS8175	yHMPu5000041832_candida_sophiae-reginae_170307	0	1	0	0	0	0	0	0	1	Serinales		yHMPu5000041832_candida_sophiae-reginae_170307	8
Candida_tsuchiyae_CBS7195	yHMPu5000034983_candida_tsuchiyae_210210	1	0	0	0	0	0	0	0	1	Serinales		yHMPu5000034983_candida_tsuchiyae_210210	8
Priceomyces_melissophilus_CBS6344	yHMPu5000035295_priceomyces_melissophilus_201018	1	0	0	0	0	0	0	0	1	Serinales		yHMPu5000035295_priceomyces_melissophilus_201018	8
Diutina_pseudorugosa__CBS10433	yHMPu5000026054_candida_pseudorugosa_170713	0	1	0	0	0	1	0	0	2	Serinales		yHMPu5000026054_candida_pseudorugosa_170713	8
Meyerozyma_smithsonii_CBS9839	yHMPu5000034633_candida_smithsonii_180604	0	1	0	0	0	0	0	1	2	Serinales		yHMPu5000034633_candida_smithsonii_180604	8
Candida_oregonensis_CBS5036	yHMPu5000034986_candida_oregonensis_160519	0	1	1	0	0	0	0	0	2	Serinales		yHMPu5000034986_candida_oregonensis_160519	8
Suhomyces_canberraensis_CBS8846	yHMPu5000035018_candida_canberraensis_160519	0	1	0	0	0	1	0	0	2	Serinales		yHMPu5000035018_candida_canberraensis_160519	8
Candida_caryicola_CBS8847	yHMPu5000035019_candida_caryicola_160519	0	1	0	1	0	0	0	0	2	Serinales		yHMPu5000035019_candida_caryicola_160519	8
Suhomyces_emberorum_CBS9827	yHMPu5000035022_candida_emberorum_160519	0	1	0	1	0	0	0	0	2	Serinales		yHMPu5000035022_candida_emberorum_160519	8
Suhomyces_guaymorum_CBS9823	yHMPu5000035023_candida_guaymorum_160519	0	1	0	1	0	0	0	0	2	Serinales		yHMPu5000035023_candida_guaymorum_160519	8
Candida_atmosphaerica_CBS4547	yHMPu5000035249_candida_atmosphaerica_170307	0	1	0	1	0	0	0	0	2	Serinales		yHMPu5000035249_candida_atmosphaerica_170307	8
Candida_saitoana_CBS940	yHMPu5000035329_candida_saitoana_180604.haplomerger2	0	1	0	1	0	0	0	0	2	Serinales		yHMPu5000035329_candida_saitoana_180604.haplomerger2	8
Candida_trypodendroni_CBS8505	yHMPu5000037871_Candida_trypodendroni_SPADES	0	1	0	0	0	0	1	0	2	Serinales		yHMPu5000037871_Candida_trypodendroni_SPADES	8
Debaryomyces_udenii_CBS7056	yHMPu5000037873_debaryomyces_udenii_180604	0	1	0	1	0	0	0	0	2	Serinales		yHMPu5000037873_debaryomyces_udenii_180604	8
Debaryomyces_singareniensis_CBS10405	yHMPu5000038344_debaryomyces_singareniensis_170713	0	1	0	1	0	0	0	0	2	Serinales		yHMPu5000038344_debaryomyces_singareniensis_170713	8
Candida_sequanensis_CBS8118	yHMPu5000040909_suhomyces_sequanensis_200128	0	0	1	0	0	0	0	1	2	Serinales		yHMPu5000040909_suhomyces_sequanensis_200128	8
Schwanniomyces_vanrijiae_var._yarrowii_CBS6246	yHMPu5000041778_schwanniomyces_vanrijiae_var_yarrowii_170912	0	1	0	1	0	0	0	0	2	Serinales		yHMPu5000041778_schwanniomyces_vanrijiae_var_yarrowii_170912	8
Schwanniomyces_capriottii_CBS2923	yHMPu5000041792_schwanniomyces_capriottii_170912	0	1	0	1	0	0	0	0	2	Serinales		yHMPu5000041792_schwanniomyces_capriottii_170912	8
Candida_tolerans_CBS8613	yHMPu5000041838_candida_tolerans_180604	0	0	1	1	0	0	0	0	2	Serinales		yHMPu5000041838_candida_tolerans_180604	8
Candida_gorgasii_CBS9880	yHMPu5000041863_candida_gorgasii_160928	0	0	0	1	0	0	1	0	2	Serinales		yHMPu5000041863_candida_gorgasii_160928	8
Kurtzmaniella_quercitrusa_CBS4412	yHMPu5000034644_candida_quercitrusa_170307	0	1	0	1	0	0	1	0	3	Serinales		yHMPu5000034644_candida_quercitrusa_170307	8
Debaryomyces_hansenii_CBS767	yHMPu5000034659_debaryomyces_hansenii_180604	0	1	0	1	0	0	0	1	3	Serinales		yHMPu5000034659_debaryomyces_hansenii_180604	8
Suhomyces_wounanorum_CBS9828	yHMPu5000035007_candida_wounanorum_170307	0	1	1	0	0	1	0	0	3	Serinales		yHMPu5000035007_candida_wounanorum_170307	8
Suhomyces_tanzawaensis_CBS7422	yHMPu5000035010_candida_tanzawaensis_190924	0	1	0	0	0	1	0	1	3	Serinales		yHMPu5000035010_candida_tanzawaensis_190924	8
Suhomyces_bokatorum_CBS9824	yHMPu5000035015_candida_bokatorum_160519	0	1	1	1	0	0	0	0	3	Serinales		yHMPu5000035015_candida_bokatorum_160519	8
Priceomyces_carsonii_CBS2285	yHMPu5000035296_priceomyces_carsonii_160928	0	1	0	1	0	0	0	1	3	Serinales		yHMPu5000035296_priceomyces_carsonii_160928	8
Candida_palmioleophila_CBS7418	yHMPu5000035328_candida_palmioleophila_180604	0	1	1	1	0	0	0	0	3	Serinales		yHMPu5000035328_candida_palmioleophila_180604	8
Yamadazyma_triangularis_CBS4094	yHMPu5000035642_yamadazyma_triangularis_170307	0	1	0	1	0	1	0	0	3	Serinales		yHMPu5000035642_yamadazyma_triangularis_170307	8
Candida_membranifaciens_CBS1952	yHMPu5000037901_candida_membranifaciens_180604	0	1	1	1	0	0	0	0	3	Serinales		yHMPu5000037901_candida_membranifaciens_180604	8
Candida_blattariae_CBS9876	yHMPu5000037917_candida_blattariae_170210	0	1	0	0	0	1	1	0	3	Serinales		yHMPu5000037917_candida_blattariae_170210	8
Debaryomyces_nepalensis_CBS5921	yHMPu5000041693_debaryomyces_nepalensis_170307	0	1	1	0	0	0	0	1	3	Serinales		yHMPu5000041693_debaryomyces_nepalensis_170307	8
Schwanniomyces_polymorphus_var_polymorphus_CBS186	yHMPu5000041780_Schwanniomyces_polymorphus_var_polymorphus_SPADES	0	1	1	1	0	0	0	0	3	Serinales		yHMPu5000041780_Schwanniomyces_polymorphus_var_polymorphus_SPADES	8
Candida_friedrichii_CBS4114	yHMPu5000041859_candida_friederichii_160928	0	1	1	1	0	0	0	0	3	Serinales		yHMPu5000041859_candida_friederichii_160928	8
Millerozyma_acaciae_CBS5656	yHMPu5000034634_millerozyma_acaciae_160519	1	1	0	0	0	0	0	1	3	Serinales		yHMPu5000034634_millerozyma_acaciae_160519	8
Candida_pseudoglaebosa_CBS6715	yHMPu5000034657_candida_pseudoglaebosa_170307	1	1	0	1	0	0	0	0	3	Serinales		yHMPu5000034657_candida_pseudoglaebosa_170307	8
Candida_glaebosa_CBS5691	yHMPu5000034656_candida_glaebosa_170307	0	1	1	1	0	0	0	1	4	Serinales		yHMPu5000034656_candida_glaebosa_170307	8
Debaryomyces_prosopidis_CBS8450	yHMPu5000041678_debaryomyces_prosopidis_170307	0	1	1	1	0	1	0	0	4	Serinales		yHMPu5000041678_debaryomyces_prosopidis_170307	8
Suhomyces_xylopsoci_CBS6037	yHMPu5000035006_candida_xylopsoci_160519	1	1	0	1	0	0	0	1	4	Serinales		yHMPu5000035006_candida_xylopsoci_160519	8
Metschnikowia_picachoensis_CBS9804	yHMPu5000037891_candida_picachoensis_170210.haplomerger2	1	1	1	0	0	0	1	1	5	Serinales		yHMPu5000037891_candida_picachoensis_170210.haplomerger2	8
Suhomyces_pyralidae_CBS5035	yHMPu5000035011_candida_pyralidae_160519	0	1	1	1	1	1	0	1	6	Serinales		yHMPu5000035011_candida_pyralidae_160519	8
Sporopachydermia_quercuum_CBS8070	yHMPu5000034603_sporopachydermia_quercuum_190924	0	0	0	0	0	0	0	0	0	Sporopachydermiales		yHMPu5000034603_sporopachydermia_quercuum_190924	9
Sporopachydermia_cereana_CBS6644	yHMPu5000035292_sporopachydermia_cereana_201018.haplomerger2	0	0	0	0	1	0	1	0	2	Sporopachydermiales		yHMPu5000035292_sporopachydermia_cereana_201018.haplomerger2	9
Sporopachydermia_lactativora_CBS6192	yHMPu5000034604_sporopachydermia_lactativora_180604	1	0	0	0	0	0	1	0	2	Sporopachydermiales		yHMPu5000034604_sporopachydermia_lactativora_180604	9
Tortispora_caseinolytica_CBS7781	yHMPu5000034572_tortispora_caseinolytica_180604	0	0	0	0	0	0	0	0	0	Trigonopsidales		yHMPu5000034572_tortispora_caseinolytica_180604	10
Botryozyma_americana_CBS8560	yHMPu5000035710_botryozyma_americana_190924	0	0	0	0	0	0	1	0	1	Trigonopsidales		yHMPu5000035710_botryozyma_americana_190924	10
Trigonopsis_cantarellii_CBS4878	yHMPu5000035281_trigonopsis_cantarellii_170307	1	0	0	0	0	0	0	0	1	Trigonopsidales		yHMPu5000035281_trigonopsis_cantarellii_170307	10
Botryozyma_mucatilis_CBS9042	yHDO584_brettanomyces_mucatilis_190924.haplomerger2	0	0	0	0	0	1	1	0	2	Trigonopsidales		yHDO584_brettanomyces_mucatilis_190924.haplomerger2	10
Trigonopsis_vinaria_CBS4077	yHMPu5000035282_trigonopsis_vinaria_170307	1	1	0	0	0	0	0	0	2	Trigonopsidales		yHMPu5000035282_trigonopsis_vinaria_170307	10
Botryozyma_nematodophila_CBS7426	yHMPu5000034655_botryozyma_nematodophila_190924.haplomerger2	0	1	0	0	0	1	1	0	3	Trigonopsidales		yHMPu5000034655_botryozyma_nematodophila_190924.haplomerger2	10
Trigonopsis_variabilis_CBS1040	yHMPu5000035650_trigonopsis_variabilis_160613	0	1	0	1	0	0	1	1	4	Trigonopsidales		yHMPu5000035650_trigonopsis_variabilis_160613	10
Percent Resistant		7.70677	34.2105	8.64662	17.2932	6.20301	7.89474	12.9699	9.77444
