# Supplementary material for: Machine learning identifies novel signatures of antifungal drug resistance in Saccharomycotina yeasts
Source: PLoS Genet. 2026 Mar 17;22(3):e1012091. doi: 10.1371/journal.pgen.1012091 (PMC13012505; doi:10.1371/journal.pgen.1012091)
Supplement: S3 Table — (XLSX) [file pgen.1012091.s011.xlsx]

## Sheet: Table S3
	5-fluorocytosine	Fluconazole	Itraconazole	Voriconazole	Posaconazole	Terbinafine	Caspofungin	Amphotericin_B	Azoles
Alaninales (12)	0.00% (0)	25.00% (3)	0.00% (0)	8.33% (1)	0.00% (0)	8.33% (1)	0.00% (0)	0.00% (0)	25.00% (3)
Ascoideales (10)	10.00% (1)	30.00% (3)	0.00% (0)	20.00% (2)	0.00% (0)	30.00% (3)	10.00% (1)	10.00% (1)	30.00% (3)
Dipodascales (56)	14.29% (8)	62.50% (35)	12.50% (7)	42.86% (24)	14.29% (8)	8.93% (5)	44.64% (25)	23.21% (13)	64.29% (36)
Lipomycetales (19)	73.68% (14)	57.89% (11)	0.00% (0)	26.32% (5)	0.00% (0)	10.53% (2)	21.05% (4)	0.00% (0)	57.89% (11)
Phaffomycetales (67)	2.99% (2)	16.42% (11)	5.97% (4)	5.97% (4)	7.46% (5)	0.00% (0)	16.42% (11)	1.49% (1)	19.40% (13)
Pichiales (84)	5.95% (5)	41.67% (35)	9.52% (8)	15.48% (13)	5.95% (5)	3.57% (3)	4.76% (4)	9.52% (8)	41.67% (35)
Saccharomycetales (65)	3.08% (2)	44.62% (29)	16.92% (11)	24.62% (16)	20.00% (13)	21.54% (14)	3.08% (2)	7.69% (5)	49.23% (32)
Saccharomycodales (14)	0.00% (0)	7.14% (1)	7.14% (1)	0.00% (0)	0.00% (0)	0.00% (0)	0.00% (0)	7.14% (1)	14.29% (2)
Serinales (195)	3.08% (6)	26.15% (51)	7.69% (15)	13.33% (26)	0.51% (1)	6.15% (12)	8.21% (16)	11.28% (22)	28.72% (56)
Sporopachydermiales (3)	33.33% (1)	0.00% (0)	0.00% (0)	0.00% (0)	33.33% (1)	0.00% (0)	66.67% (2)	0.00% (0)	33.33% (1)
Trigonopsidales (7)	28.57% (2)	42.86% (3)	0.00% (0)	14.29% (1)	0.00% (0)	28.57% (2)	57.14% (4)	14.29% (1)	42.86% (3)
Total	7.71% (41)	34.21% (182)	8.65% (46)	17.29% (92)	6.20% (33)	7.89% (42)	12.97% (69)	9.77% (52)	36.65% (195)
