# Supplementary material for: Machine learning identifies novel signatures of antifungal drug resistance in Saccharomycotina yeasts
Source: PLoS Genet. 2026 Mar 17;22(3):e1012091. doi: 10.1371/journal.pgen.1012091 (PMC13012505; doi:10.1371/journal.pgen.1012091)
Supplement: S4 Table — (XLSX) [file pgen.1012091.s012.xlsx]

## Sheet: Table S4
Antifungal Drug	InterPro Genomic Accuracy	Standard Deviation		Metabolic Accuracy	Standard Deviation		Environmental Accuracy	Standard Deviation
Caspofungin	66.8	4.43875		59.85	3.8201		56.315	4.39261
Fluconazole	75.17	2.05608		68.63	2.15091		62.615	2.77854
5-fluorocytosine	73.1	2.86171		74.6	4.69053		60.12	6.38234
Itraconazole	53.1	5.30897		53.83	2.59313		46.695	1.92334
Voriconazole	65.9	3.85504		60.395	4.72		57.48	3.90891
Posaconazole	64.8	7.90005		59.97	5.28355		51.57	5.50245
Terbinafine	67.5	4.44419		62.02	5.70435		49.88	6.42459
Amphrotericin B	63.8	4.19941		61.26	3.89202		52.965	4.18761
Average	66.2713	4.38303		62.5694	4.10682		54.705	4.43755
