# Supplementary material for: Machine learning identifies novel signatures of antifungal drug resistance in Saccharomycotina yeasts
Source: PLoS Genet. 2026 Mar 17;22(3):e1012091. doi: 10.1371/journal.pgen.1012091 (PMC13012505; doi:10.1371/journal.pgen.1012091)
Supplement: S5 Table — (XLSX) [file pgen.1012091.s013.xlsx]

## Sheet: Table S5
Top 10 metabolic features averaged across all 8 models	Averaged Gini importance	Standard deviation	Top 10 environmental features averaged across all 8 models	Averaged Gini importance	Standard deviation
C15_Salicin	0.0153639	0.00912815	SUPER_Arthropoda_animal_type	0.0112695	0.0050009
C14_Cellobiose	0.0147589	0.00583685	HAS_Microbe_Association	0.0110838	0.00419997
Sucrose__Fermentation	0.0142375	0.0179801	IS_FROM_Seed_producing_plant_type	0.010864	0.00224091
C16_Arbutin	0.0129801	0.00510115	SUPER_Hexapoda_animal_type	0.0106108	0.00550699
N10_D.Tryptophan	0.0125617	0.00296397	IS_FROM_Independent_entity	0.0104988	0.00225162
C26_Xylitol	0.0124537	0.00525867	SUPER_Coleoptera_animal_type	0.0104331	0.00517746
Maltose__Fermentation	0.0123098	0.0142415	IS_FROM_Rosids_plant_type	0.010422	0.00413112
Raffinose__Fermentation	0.0121608	0.00957083	IS_FROM_Angiosperm_plant_type	0.0103605	0.00245629
V4_w_o_Biotin	0.0116193	0.00203689	HAS_Rotten_microbe_associated	0.0099646	0.00195685
N5_Cadaverine	0.0116117	0.00505399	IS_FROM_embryophyta_plant_type	0.00985273	0.00209539
