# Supplementary material for: Machine learning identifies novel signatures of antifungal drug resistance in Saccharomycotina yeasts
Source: PLoS Genet. 2026 Mar 17;22(3):e1012091. doi: 10.1371/journal.pgen.1012091 (PMC13012505; doi:10.1371/journal.pgen.1012091)
Supplement: S6 Table — (XLSX) [file pgen.1012091.s014.xlsx]

## Sheet: Table S6
Position in ERG11 alignment	Corresponding C. albicans residue	Gini importance	Clinical
762	477 Y	0.0110614
482	313 A	0.00974956
565	372 M	0.00868573
614	411 T	0.00841525
291	170 F	0.00754702
342	191 T	0.00703579
966	506 S	0.00602739
338	187 N	0.00587337
607	404 V	0.00570829
340	189 M	0.00553569
100	-	0.00513675
975	514 E	0.00508544
612	409 A	0.00503052
724	442 S	0.00482282
460	291 K	0.00467088
516	344 K	0.00456899
797	499 K	0.00453968
628	424 P	0.0043152
553	360 P	0.00427963
296	174 E	0.00426736
293	172 T	0.004243
464	295 Q	0.00417061
616	413 E	0.00411984
646	-	0.0040667
537	348 L	0.00396921
615	412 S	0.00393555
782	-	0.00386897
775	490 N	0.00386082
512	342 K	0.00384124
627	423 D	0.00384064
292	171 V	0.00382729
448	279 S	0.0037783	*
730	445 V	0.00368147
368	217 F	0.00364747
284	163 R	0.00361076
408	254 S	0.00359948
700	434 A	0.00357888
366	215 R	0.00355434
305	179 K	0.00355187
409	255 A	0.00354036
416	262 K	0.00351463
435	271 D	0.00351146
770	485 T	0.00351042
618	415 Y	0.0034957
360	209 M	0.00347021
997	517 E	0.00341525
625	421 D	0.00341146
377	226 K	0.00340116
701	435 N	0.00337491
289	168 N	0.00337104
515	343 E	0.00336583
398	244 W	0.00335408
1011	524 E	0.00333874
283	162 I	0.00333225
729	444 E	0.00332159
578	385 N	0.00329731
311	181 K	0.0032969
228	107 A	0.00328705
507	338 V	0.00327337
1007	521 E	0.00326022
543	352 T	0.00324372
962	502 D	0.00321495
774	489 Y	0.00319616
437	273 N	0.00319285
212	91 I	0.0031921
1542	527 M	0.003184
300	-	0.00317103
974	513 T	0.00315927
358	207 D	0.00315447
500	331 D	0.00315189
783	496 D	0.00314923
727	443 D	0.00314279
503	334 Y	0.00314135
504	335 Q	0.00314051
772	487 F	0.00312905
341	190 K	0.00311914
421	266 E	0.00310463	*
363	212 I	0.00310329
638	429 T	0.00310241
718	441 S	0.0030961
796	498 Y	0.00309424
337	186 A	0.00307349
495	326 K	0.00306971
144	26 L	0.00306751
160	41 Y	0.00306351
737	452 V	0.00303069	*
963	503 P	0.00302356
776	491 L	0.0030121
509	340 L	0.00301023
530	346 G	0.00300913
777	492 R	0.00299859
639	430 A	0.0029967
771	486 T	0.00298326
1005	519 I	0.00297549
396	242 H	0.00295832
1012	525 T	0.00295663
672	432 A	0.0029492
494	325 E	0.00294634
362	211 R	0.0029261
298	176 F	0.00291608
548	357 Q	0.00290211
258	137 S	0.00290128
538	349 N	0.00288242
632	428 D	0.00287949
668	431 A	0.00287785
1013	526 C	0.00287431
624	420 E	0.00287339
779	494 T	0.00287064
717	440 N	0.0028686
336	185 V	0.00285779
586	391 E	0.00285481
333	182 T	0.00285331
269	148 F	0.00284567
346	195 I	0.00284457
960	500 V	0.00284324
387	236 P	0.00283461
399	245 R	0.00282805
558	365 T	0.00281898
622	418 N	0.00281894
629	425 T	0.00281395
577	384 T	0.00280946
267	146 A	0.00279667
297	175 S	0.00279107
596	393 N	0.00278587
1541	-	0.00278333
367	216 S	0.00276571
689	433 K	0.002765
613	410 H	0.00276423
699	-	0.00276342
203	82 V	0.00276329
413	259 K	0.00276019
417	263 L	0.00275339
667	-	0.00274639
688	-	0.00273811
240	119 K	0.0027318
546	355 D	0.0027199
136	22 Q	0.00271772
256	135 P	0.00271555
306	180 E	0.0026979
156	37 W	0.00268761
169	48 A	0.00268629
587	392 T	0.00268397
274	153 D	0.00268228
690	-	0.00267387
402	248 A	0.00267185
370	219 Q	0.00266193
452	283 H	0.0026616	*
382	231 I	0.00266078
200	79 Y	0.00265875
334	183 H	0.00265664
294	173 D	0.00264014
277	156 K	0.00263834
405	251 K	0.00263295
581	388 R	0.00262939
617	414 R	0.00262583
623	419 P	0.00262384
434	270 I	0.00261477
395	241 P	0.00260582
508	339 E	0.00260399
539	350 D	0.00260208
146	28 G	0.00259924
278	157 R	0.00259821
205	84 S	0.00259751
304	178 L	0.00259297
138	24 S	0.00258447
195	74 S	0.00257862
633	-	0.00256443
493	324 G	0.00256228
542	351 L	0.00255325
567	374 M	0.00254548
451	282 I	0.00253164
139	25 I	0.00253071
533	347 D	0.00252669
119	11 I	0.00252032
425	267 R	0.0025152
179	58 F	0.00251267
171	50 L	0.00250852
161	42 S	0.00250691
497	328 H	0.00250469
140	-	0.00249876
303	177 K	0.00249131
502	333 I	0.00248475
188	67 Q	0.00248386
601	398 K	0.00248228
231	110 S	0.00247569
128	14 F	0.00247472
226	105 F	0.00246291
736	451 K	0.00246162
380	229 T	0.00244935	*
550	358 K	0.00244773
225	104 V	0.00243819
406	252 K	0.00242342
742	457 S	0.00240928
510	341 L	0.00240469
545	354 E	0.00239359
222	101 H	0.00237287
191	70 E	0.00236985
211	90 K	0.00235842
285	164 E	0.00235664
127	13 Y	0.00235233
183	62 A	0.00234716
798	-	0.00234672
373	222 S	0.00233381
483	314 S	0.00233262
773	488 V	0.00233216
709	-	0.00233206
1543	528 F	0.00232546
134	20 T	0.00232281
412	258 M	0.00232213
249	128 K	0.00230211	*
426	268 G	0.00229978
579	386 P	0.00229734
198	77 Q	0.00229358
159	40 L	0.00228718
488	319 F	0.00227746
597	394 Y	0.00226972
147	29 V	0.00226887
501	332 V	0.00224779
164	43 L	0.0022438
598	395 I	0.00222507
506	337 V	0.00222091
611	408 Y	0.00221601
287	166 I	0.00221359
608	405 S	0.0022125	*
145	27 L	0.0021967
207	86 M	0.00219517
133	19 V	0.00219123
184	63 S	0.00218639
555	362 V	0.00218232
155	36 V	0.00218223
130	16 S	0.00217328
685	-	0.00216479
158	39 Y	0.00215499
486	317 A	0.0021548
691	-	0.00214862
573	380 F	0.00213652
582	389 I	0.00213538
356	205 F	0.00213155
220	99 K	0.00212991
166	45 K	0.00212741
453	284 S	0.00211502
288	167 L	0.00210415
132	18 S	0.00206434
498	329 L	0.00205739
135	21 Q	0.00205714
137	23 I	0.00205533
580	387 L	0.00203095
763	478 V	0.00202847
237	116 D	0.00201254	*
150	32 V	0.00201013
389	237 N	0.00200347
604	401 Y	0.00199846
275	154 S	0.00199821
436	272 P	0.00199024
176	55 I	0.00198703
554	361 S	0.00198483
187	66 Q	0.00198152
112	-	0.00197439
998	518 I	0.00197205
232	111 D	0.00196999
410	256 T	0.00196416
359	208 E	0.00196346
194	73 E	0.00196289
173	52 F	0.00196284
174	53 Y	0.00195712
795	497 G	0.00195124
282	161 K	0.00194291
273	152 T	0.00194096
427	269 D	0.00193423
154	35 L	0.00192808
121	12 N	0.00192589
385	234 V	0.00192561
354	203 S	0.00191996
109	-	0.00191006
141	-	0.00190974
332	-	0.00190308
230	109 L	0.00189445
101	-	0.00188441
994	515 P	0.00187843
113	-	0.00187471
152	33 Y	0.00185818
252	131 I	0.001857
262	141 E	0.00185689
216	95 Y	0.00185669
473	304 I	0.00184045
142	-	0.00183719
470	301 L	0.00183373
365	214 D	0.00183209
741	456 V	0.00183108
450	281 L	0.00182187
167	46 D	0.00181816
1008	522 K	0.00180573
446	277 I	0.00180283
129	15 L	0.00179706
117	9 D	0.00178338
153	34 N	0.00176559
95	-	0.00176276
682	-	0.0017604
197	76 R	0.00175265
521	-	0.00174356
459	290 V	0.0017412
199	78 K	0.00173185
518	345 G	0.00173169
270	149 A	0.00170871
738	453 S	0.00169552
42	1 M	0.00168768
768	483 I	0.00168362
41	-	0.00168276
118	10 G	0.00166474
108	5 E	0.00164775
115	7 V	0.00161841
116	8 I	0.00160805
414	260 E	0.00160183
94	-	0.00160076
111	-	0.00159662
209	88 L	0.0015873
449	280 L	0.00158062
780	495 I	0.00156481
552	359 L	0.0015502
114	6 T	0.00154886
163	-	0.00153049
965	505 Y	0.00151077
697	-	0.00149228
143	-	0.00146969
165	44 R	0.00145833
345	194 E	0.0014374
98	-	0.00138213
196	75 C	0.00135482
103	4 V	0.00134733
572	379 I	0.00132295
575	382 K	0.00131857
602	399 G	0.00131595
767	482 T	0.00129943
397	243 Y	0.0012987
462	293 T	0.0012628
372	221 Y	0.00126205
496	327 P	0.00125738
352	201 S	0.00124719
93	-	0.0012446
219	98 P	0.00123024
97	3 I	0.00116443
272	151 T	0.00114738
454	285 T	0.00114135
760	475 F	0.00112847
348	197 I	0.00111228
148	30 P	0.00110343
349	198 F	0.00109527
958	-	0.00108059
489	320 L	0.00107689
131	17 L	0.00106437
626	422 F	0.00106104
175	54 W	0.00105272
696	-	0.00104246
603	400 H	0.00103675
371	220 L	0.00103309
265	144 K	0.00103274
404	250 Q	0.00102181
91	-	0.0009979
560	367 K	0.00097388
959	-	0.00095644
344	193 P	0.00094982
996	516 A	0.00094648
335	184 G	0.00093741
386	235 F	0.00093571
640	-	0.00093139
583	390 P	0.0009079
467	298 A	0.00090533
635	-	0.00090081
465	296 E	0.00089882
259	138 R	0.00088936
290	169 Y	0.00087982
407	253 I	0.00086362
557	364 N	0.00083791
499	330 Q	0.00082669
528	-	0.0008125
182	61 A	0.00080966	*
769	484 L	0.00080319
928	-	0.00080246
599	396 V	0.00079853
364	213 F	0.00079745
110	-	0.00079148
208	87 L	0.00078684
766	481 G	0.0007734
694	-	0.00077087
745	460 Y	0.00076799
168	47 R	0.00075851
429	-	0.00075145
45	-	0.00074916
759	474 Q	0.00074808
722	-	0.00074804
670	-	0.00073149
46	-	0.00070006
693	-	0.00068614
605	402 V	0.00068049
43	2A	0.00067017
308	-	0.00067004
44	-	0.00066069
353	202 R	0.00065137
181	60 S	0.00064966
1006	520 W	0.00064892
438	274 R	0.00063561
104	-	0.00062696
698	-	0.00062686
178	57 W	0.0006229
562	369 T	0.00060412
202	81 D	0.0006039
280	159 V	0.0005925
756	471 I	0.00059074
621	417 D	0.00057289
544	353 Y	0.00056476
339	188 V	0.0005559
522	-	0.00055244
241	120 H	0.00054544
519	-	0.0005312
204	83 F	0.00053038
234	113 S	0.00052214
149	31 F	0.0005133
312	-	0.00050748
520	-	0.00050489
393	240 L	0.00050274
683	-	0.00049848
307	-	0.00048564
302	-	0.00047996
99	-	0.00047966
547	356 L	0.00047275
419	265 R	0.00046898
172	51 V	0.00042563
541	-	0.00042353
279	158 Y	0.00042176
606	403 L	0.00041173
484	315 T	0.00040341
702	436 S	0.00039731
456	287 K	0.00039135
213	92 M	0.00038955
390	238 L	0.00037553
684	-	0.00036188
778	493 W	0.00036139
1433	-	0.00036119
229	108 K	0.00036089
927	-	0.00035083
351	200 A	0.00034315
47	-	0.00034103
556	363 N	0.00032687
559	366 I	0.00031035
970	510 V	0.00028672
466	297 I	0.00026804
40	-	0.0002452
706	437 V	0.0002402	*
971	511 L	0.00023985
681	-	0.00023945
765	480 L	0.00023916
106	-	0.00023716
1014	-	0.00023478
255	134 C	0.00023382
343	192 Q	0.00023245
394	-	0.00021634
392	-	0.00021584
39	-	0.00021269
162	-	0.00021175
381	230 P	0.00021159
445	276 L	0.00020733
708	439 F	0.00020473
549	-	0.00019294
105	-	0.00018391
185	64 Y	0.00018343
369	218 A	0.00017914
969	509 V	0.00017549
532	-	0.0001718
551	-	0.0001632
431	-	0.0001613
415	261 I	0.00015743
524	-	0.00014492
636	-	0.00013401
233	112 V	0.00013335
929	-	0.0001317
238	117 A	0.00013113
468	299 N	0.00012836
485	316 S	0.00012547
692	-	0.00012219
432	-	0.00011777
976	-	7.66e-05
107	-	7.47e-05
457	288 D	7.36e-05
299	-	6.71e-05
401	247 D	6e-05
424	-	5.88e-05
224	103 F	1.89e-05
463	294 D	1.82e-05
215	94 V	1.04e-05
0	-	0
1	-	0
2	-	0
3	-	0
4	-	0
5	-	0
6	-	0
7	-	0
8	-	0
9	-	0
10	-	0
11	-	0
12	-	0
13	-	0
14	-	0
15	-	0
16	-	0
17	-	0
18	-	0
19	-	0
20	-	0
21	-	0
22	-	0
23	-	0
24	-	0
25	-	0
26	-	0
27	-	0
28	-	0
29	-	0
30	-	0
31	-	0
32	-	0
33	-	0
34	-	0
35	-	0
36	-	0
37	-	0
38	-	0
48	-	0
49	-	0
50	-	0
51	-	0
52	-	0
53	-	0
54	-	0
55	-	0
56	-	0
57	-	0
58	-	0
59	-	0
60	-	0
61	-	0
62	-	0
63	-	0
64	-	0
65	-	0
66	-	0
67	-	0
68	-	0
69	-	0
70	-	0
71	-	0
72	-	0
73	-	0
74	-	0
75	-	0
76	-	0
77	-	0
78	-	0
79	-	0
80	-	0
81	-	0
82	-	0
83	-	0
84	-	0
85	-	0
86	-	0
87	-	0
88	-	0
89	-	0
90	-	0
92	-	0
96	-	0
102	-	0
120	-	0
122	-	0
123	-	0
124	-	0
125	-	0
126	-	0
151	-	0
157	38 Q	0
170	49 P	0
177	56 P	0
180	59 G	0
186	65 G	0
189	68 P	0
190	69 Y	0
192	71 F	0
193	72 F	0	*
201	80 G	0
206	85 F	0
210	89 G	0
214	93 T	0
217	96 L	0
218	97 G	0
221	100 G	0
223	102 E	0
227	106 N	0
235	114 A	0	*
236	115 E	0
239	118 Y	0
242	121 L	0
243	122 T	0
244	123 T	0
245	124 P	0
246	125 V	0
247	126 F	0	*
248	127 G	0
250	129 G	0	*
251	130 V	0
253	132 Y	0	*
254	133 D	0
257	136 N	0
260	139 L	0
261	140 M	0
263	142 Q	0
264	143 K	0	*
266	145 F	0	*
268	147 K	0
271	150 L	0
276	155 F	0
281	160 P	0
286	165 E	0
295	-	0
301	-	0
309	-	0
310	-	0
313	-	0
314	-	0
315	-	0
316	-	0
317	-	0
318	-	0
319	-	0
320	-	0
321	-	0
322	-	0
323	-	0
324	-	0
325	-	0
326	-	0
327	-	0
328	-	0
329	-	0
330	-	0
331	-	0
347	196 T	0
350	199 T	0
355	204 L	0
357	206 G	0
361	210 R	0
374	223 D	0
375	224 L	0
376	225 D	0
378	227 G	0
379	228 F	0
383	232 N	0
384	233 F	0
388	-	0
391	239 P	0
400	246 R	0
403	249 A	0
411	257 Y	0	*
418	264 R	0
420	-	0
422	-	0
423	-	0
428	-	0
430	-	0
433	-	0
439	-	0
440	-	0
441	-	0
442	-	0
443	-	0
444	275 D	0
447	278 D	0	*
455	286 Y	0
458	289 G	0
461	292 M	0
469	300 L	0
471	302 I	0
472	303 G	0
474	305 L	0
475	306 M	0
476	307 G	0	*
477	308 G	0
478	309 Q	0
479	310 H	0
480	311 T	0
481	312 S	0
487	318 W	0
490	321 L	0
491	322 H	0
492	323 L	0
505	336 E	0
511	-	0
513	-	0
514	-	0
517	-	0
523	-	0
525	-	0
526	-	0
527	-	0
529	-	0
531	-	0
534	-	0
535	-	0
536	-	0
540	-	0
561	368 E	0
563	370 L	0	*
564	371 R	0
566	373 H	0
568	375 P	0	*
569	376 L	0
570	377 H	0
571	378 S	0
574	381 R	0
576	383 V	0
584	-	0
585	-	0
588	-	0
589	-	0
590	-	0
591	-	0
592	-	0
593	-	0
594	-	0
595	-	0
600	397 P	0
609	406 P	0
610	407 G	0
619	416 F	0
620	-	0
630	426 R	0
631	427 W	0
634	-	0
637	-	0
641	-	0
642	-	0
643	-	0
644	-	0
645	-	0
647	-	0
648	-	0
649	-	0
650	-	0
651	-	0
652	-	0
653	-	0
654	-	0
655	-	0
656	-	0
657	-	0
658	-	0
659	-	0
660	-	0
661	-	0
662	-	0
663	-	0
664	-	0
665	-	0
666	-	0
669	-	0
671	-	0
673	-	0
674	-	0
675	-	0
676	-	0
677	-	0
678	-	0
679	-	0
680	-	0
686	-	0
687	-	0
695	-	0
703	-	0
704	-	0
705	-	0
707	438 S	0
710	-	0
711	-	0
712	-	0
713	-	0
714	-	0
715	-	0
716	-	0
719	-	0
720	-	0
721	-	0
723	-	0
725	-	0
726	-	0
728	-	0
731	446 D	0	*
732	447 Y	0
733	448 G	0	*
734	449 F	0	*
735	450 G	0	*
739	454 K	0
740	455 G	0
743	458 S	0
744	459 P	0
746	461 L	0
747	462 P	0
748	463 F	0
749	464 G	0	*
750	465 G	0
751	466 G	0
752	467 R	0	*
753	468 H	0
754	469 R	0
755	470 C	0
757	472 G	0	*
758	473 E	0
761	476 A	0
764	479 Q	0
781	-	0
784	-	0
785	-	0
786	-	0
787	-	0
788	-	0
789	-	0
790	-	0
791	-	0
792	-	0
793	-	0
794	-	0
799	-	0
800	-	0
801	-	0
802	-	0
803	-	0
804	-	0
805	-	0
806	-	0
807	-	0
808	-	0
809	-	0
810	-	0
811	-	0
812	-	0
813	-	0
814	-	0
815	-	0
816	-	0
817	-	0
818	-	0
819	-	0
820	-	0
821	-	0
822	-	0
823	-	0
824	-	0
825	-	0
826	-	0
827	-	0
828	-	0
829	-	0
830	-	0
831	-	0
832	-	0
833	-	0
834	-	0
835	-	0
836	-	0
837	-	0
838	-	0
839	-	0
840	-	0
841	-	0
842	-	0
843	-	0
844	-	0
845	-	0
846	-	0
847	-	0
848	-	0
849	-	0
850	-	0
851	-	0
852	-	0
853	-	0
854	-	0
855	-	0
856	-	0
857	-	0
858	-	0
859	-	0
860	-	0
861	-	0
862	-	0
863	-	0
864	-	0
865	-	0
866	-	0
867	-	0
868	-	0
869	-	0
870	-	0
871	-	0
872	-	0
873	-	0
874	-	0
875	-	0
876	-	0
877	-	0
878	-	0
879	-	0
880	-	0
881	-	0
882	-	0
883	-	0
884	-	0
885	-	0
886	-	0
887	-	0
888	-	0
889	-	0
890	-	0
891	-	0
892	-	0
893	-	0
894	-	0
895	-	0
896	-	0
897	-	0
898	-	0
899	-	0
900	-	0
901	-	0
902	-	0
903	-	0
904	-	0
905	-	0
906	-	0
907	-	0
908	-	0
909	-	0
910	-	0
911	-	0
912	-	0
913	-	0
914	-	0
915	-	0
916	-	0
917	-	0
918	-	0
919	-	0
920	-	0
921	-	0
922	-	0
923	-	0
924	-	0
925	-	0
926	-	0
930	-	0
931	-	0
932	-	0
933	-	0
934	-	0
935	-	0
936	-	0
937	-	0
938	-	0
939	-	0
940	-	0
941	-	0
942	-	0
943	-	0
944	-	0
945	-	0
946	-	0
947	-	0
948	-	0
949	-	0
950	-	0
951	-	0
952	-	0
953	-	0
954	-	0
955	-	0
956	-	0
957	-	0
961	501 P	0
964	504 D	0
967	507 S	0
968	508 M	0
972	512 P	0
973	-	0
977	-	0
978	-	0
979	-	0
980	-	0
981	-	0
982	-	0
983	-	0
984	-	0
985	-	0
986	-	0
987	-	0
988	-	0
989	-	0
990	-	0
991	-	0
992	-	0
993	-	0
995	-	0
999	-	0
1000	-	0
1001	-	0
1002	-	0
1003	-	0
1004	-	0
1009	523 R	0
1010	-	0
1015	-	0
1016	-	0
1017	-	0
1018	-	0
1019	-	0
1020	-	0
1021	-	0
1022	-	0
1023	-	0
1024	-	0
1025	-	0
1026	-	0
1027	-	0
1028	-	0
1029	-	0
1030	-	0
1031	-	0
1032	-	0
1033	-	0
1034	-	0
1035	-	0
1036	-	0
1037	-	0
1038	-	0
1039	-	0
1040	-	0
1041	-	0
1042	-	0
1043	-	0
1044	-	0
1045	-	0
1046	-	0
1047	-	0
1048	-	0
1049	-	0
1050	-	0
1051	-	0
1052	-	0
1053	-	0
1054	-	0
1055	-	0
1056	-	0
1057	-	0
1058	-	0
1059	-	0
1060	-	0
1061	-	0
1062	-	0
1063	-	0
1064	-	0
1065	-	0
1066	-	0
1067	-	0
1068	-	0
1069	-	0
1070	-	0
1071	-	0
1072	-	0
1073	-	0
1074	-	0
1075	-	0
1076	-	0
1077	-	0
1078	-	0
1079	-	0
1080	-	0
1081	-	0
1082	-	0
1083	-	0
1084	-	0
1085	-	0
1086	-	0
1087	-	0
1088	-	0
1089	-	0
1090	-	0
1091	-	0
1092	-	0
1093	-	0
1094	-	0
1095	-	0
1096	-	0
1097	-	0
1098	-	0
1099	-	0
1100	-	0
1101	-	0
1102	-	0
1103	-	0
1104	-	0
1105	-	0
1106	-	0
1107	-	0
1108	-	0
1109	-	0
1110	-	0
1111	-	0
1112	-	0
1113	-	0
1114	-	0
1115	-	0
1116	-	0
1117	-	0
1118	-	0
1119	-	0
1120	-	0
1121	-	0
1122	-	0
1123	-	0
1124	-	0
1125	-	0
1126	-	0
1127	-	0
1128	-	0
1129	-	0
1130	-	0
1131	-	0
1132	-	0
1133	-	0
1134	-	0
1135	-	0
1136	-	0
1137	-	0
1138	-	0
1139	-	0
1140	-	0
1141	-	0
1142	-	0
1143	-	0
1144	-	0
1145	-	0
1146	-	0
1147	-	0
1148	-	0
1149	-	0
1150	-	0
1151	-	0
1152	-	0
1153	-	0
1154	-	0
1155	-	0
1156	-	0
1157	-	0
1158	-	0
1159	-	0
1160	-	0
1161	-	0
1162	-	0
1163	-	0
1164	-	0
1165	-	0
1166	-	0
1167	-	0
1168	-	0
1169	-	0
1170	-	0
1171	-	0
1172	-	0
1173	-	0
1174	-	0
1175	-	0
1176	-	0
1177	-	0
1178	-	0
1179	-	0
1180	-	0
1181	-	0
1182	-	0
1183	-	0
1184	-	0
1185	-	0
1186	-	0
1187	-	0
1188	-	0
1189	-	0
1190	-	0
1191	-	0
1192	-	0
1193	-	0
1194	-	0
1195	-	0
1196	-	0
1197	-	0
1198	-	0
1199	-	0
1200	-	0
1201	-	0
1202	-	0
1203	-	0
1204	-	0
1205	-	0
1206	-	0
1207	-	0
1208	-	0
1209	-	0
1210	-	0
1211	-	0
1212	-	0
1213	-	0
1214	-	0
1215	-	0
1216	-	0
1217	-	0
1218	-	0
1219	-	0
1220	-	0
1221	-	0
1222	-	0
1223	-	0
1224	-	0
1225	-	0
1226	-	0
1227	-	0
1228	-	0
1229	-	0
1230	-	0
1231	-	0
1232	-	0
1233	-	0
1234	-	0
1235	-	0
1236	-	0
1237	-	0
1238	-	0
1239	-	0
1240	-	0
1241	-	0
1242	-	0
1243	-	0
1244	-	0
1245	-	0
1246	-	0
1247	-	0
1248	-	0
1249	-	0
1250	-	0
1251	-	0
1252	-	0
1253	-	0
1254	-	0
1255	-	0
1256	-	0
1257	-	0
1258	-	0
1259	-	0
1260	-	0
1261	-	0
1262	-	0
1263	-	0
1264	-	0
1265	-	0
1266	-	0
1267	-	0
1268	-	0
1269	-	0
1270	-	0
1271	-	0
1272	-	0
1273	-	0
1274	-	0
1275	-	0
1276	-	0
1277	-	0
1278	-	0
1279	-	0
1280	-	0
1281	-	0
1282	-	0
1283	-	0
1284	-	0
1285	-	0
1286	-	0
1287	-	0
1288	-	0
1289	-	0
1290	-	0
1291	-	0
1292	-	0
1293	-	0
1294	-	0
1295	-	0
1296	-	0
1297	-	0
1298	-	0
1299	-	0
1300	-	0
1301	-	0
1302	-	0
1303	-	0
1304	-	0
1305	-	0
1306	-	0
1307	-	0
1308	-	0
1309	-	0
1310	-	0
1311	-	0
1312	-	0
1313	-	0
1314	-	0
1315	-	0
1316	-	0
1317	-	0
1318	-	0
1319	-	0
1320	-	0
1321	-	0
1322	-	0
1323	-	0
1324	-	0
1325	-	0
1326	-	0
1327	-	0
1328	-	0
1329	-	0
1330	-	0
1331	-	0
1332	-	0
1333	-	0
1334	-	0
1335	-	0
1336	-	0
1337	-	0
1338	-	0
1339	-	0
1340	-	0
1341	-	0
1342	-	0
1343	-	0
1344	-	0
1345	-	0
1346	-	0
1347	-	0
1348	-	0
1349	-	0
1350	-	0
1351	-	0
1352	-	0
1353	-	0
1354	-	0
1355	-	0
1356	-	0
1357	-	0
1358	-	0
1359	-	0
1360	-	0
1361	-	0
1362	-	0
1363	-	0
1364	-	0
1365	-	0
1366	-	0
1367	-	0
1368	-	0
1369	-	0
1370	-	0
1371	-	0
1372	-	0
1373	-	0
1374	-	0
1375	-	0
1376	-	0
1377	-	0
1378	-	0
1379	-	0
1380	-	0
1381	-	0
1382	-	0
1383	-	0
1384	-	0
1385	-	0
1386	-	0
1387	-	0
1388	-	0
1389	-	0
1390	-	0
1391	-	0
1392	-	0
1393	-	0
1394	-	0
1395	-	0
1396	-	0
1397	-	0
1398	-	0
1399	-	0
1400	-	0
1401	-	0
1402	-	0
1403	-	0
1404	-	0
1405	-	0
1406	-	0
1407	-	0
1408	-	0
1409	-	0
1410	-	0
1411	-	0
1412	-	0
1413	-	0
1414	-	0
1415	-	0
1416	-	0
1417	-	0
1418	-	0
1419	-	0
1420	-	0
1421	-	0
1422	-	0
1423	-	0
1424	-	0
1425	-	0
1426	-	0
1427	-	0
1428	-	0
1429	-	0
1430	-	0
1431	-	0
1432	-	0
1434	-	0
1435	-	0
1436	-	0
1437	-	0
1438	-	0
1439	-	0
1440	-	0
1441	-	0
1442	-	0
1443	-	0
1444	-	0
1445	-	0
1446	-	0
1447	-	0
1448	-	0
1449	-	0
1450	-	0
1451	-	0
1452	-	0
1453	-	0
1454	-	0
1455	-	0
1456	-	0
1457	-	0
1458	-	0
1459	-	0
1460	-	0
1461	-	0
1462	-	0
1463	-	0
1464	-	0
1465	-	0
1466	-	0
1467	-	0
1468	-	0
1469	-	0
1470	-	0
1471	-	0
1472	-	0
1473	-	0
1474	-	0
1475	-	0
1476	-	0
1477	-	0
1478	-	0
1479	-	0
1480	-	0
1481	-	0
1482	-	0
1483	-	0
1484	-	0
1485	-	0
1486	-	0
1487	-	0
1488	-	0
1489	-	0
1490	-	0
1491	-	0
1492	-	0
1493	-	0
1494	-	0
1495	-	0
1496	-	0
1497	-	0
1498	-	0
1499	-	0
1500	-	0
1501	-	0
1502	-	0
1503	-	0
1504	-	0
1505	-	0
1506	-	0
1507	-	0
1508	-	0
1509	-	0
1510	-	0
1511	-	0
1512	-	0
1513	-	0
1514	-	0
1515	-	0
1516	-	0
1517	-	0
1518	-	0
1519	-	0
1520	-	0
1521	-	0
1522	-	0
1523	-	0
1524	-	0
1525	-	0
1526	-	0
1527	-	0
1528	-	0
1529	-	0
1530	-	0
1531	-	0
1532	-	0
1533	-	0
1534	-	0
1535	-	0
1536	-	0
1537	-	0
1538	-	0
1539	-	0
1540	-	0
1544	-	0
1545	-	0
1546	-	0
1547	-	0
1548	-	0
1549	-	0
1550	-	0
1551	-	0
1552	-	0
1553	-	0
1554	-	0
1555	-	0
1556	-	0
1557	-	0
1558	-	0
1559	-	0
1560	-	0
1561	-	0
1562	-	0
1563	-	0
1564	-	0
1565	-	0
1566	-	0
1567	-	0
1568	-	0
1569	-	0
1570	-	0
1571	-	0
1572	-	0
1573	-	0
1574	-	0
1575	-	0
1576	-	0
1577	-	0
1578	-	0
1579	-	0
1580	-	0
1581	-	0
1582	-	0
1583	-	0
1584	-	0
1585	-	0
1586	-	0
1587	-	0
1588	-	0
1589	-	0
1590	-	0
1591	-	0
1592	-	0
1593	-	0
1594	-	0
1595	-	0
1596	-	0
1597	-	0
1598	-	0
1599	-	0
1600	-	0
1601	-	0
1602	-	0
1603	-	0
1604	-	0
1605	-	0
1606	-	0
1607	-	0
1608	-	0
1609	-	0
1610	-	0
1611	-	0
1612	-	0
1613	-	0
1614	-	0
1615	-	0
1616	-	0
1617	-	0
1618	-	0
1619	-	0
1620	-	0
1621	-	0
1622	-	0
1623	-	0
1624	-	0
1625	-	0
1626	-	0
1627	-	0
1628	-	0
1629	-	0
1630	-	0
1631	-	0
1632	-	0
1633	-	0
1634	-	0
1635	-	0
1636	-	0
1637	-	0
1638	-	0
1639	-	0
1640	-	0
1641	-	0
1642	-	0
1643	-	0
1644	-	0
1645	-	0
1646	-	0
1647	-	0
1648	-	0
1649	-	0
1650	-	0
1651	-	0
1652	-	0
1653	-	0
1654	-	0
1655	-	0
1656	-	0
1657	-	0
1658	-	0
1659	-	0
1660	-	0
1661	-	0
1662	-	0
1663	-	0
1664	-	0
1665	-	0
1666	-	0
1667	-	0
1668	-	0
1669	-	0
1670	-	0
1671	-	0
1672	-	0
1673	-	0
1674	-	0
1675	-	0
1676	-	0
1677	-	0
1678	-	0
1679	-	0
1680	-	0
1681	-	0
1682	-	0
1683	-	0
1684	-	0
1685	-	0
1686	-	0
1687	-	0
1688	-	0
1689	-	0
1690	-	0
1691	-	0
1692	-	0
1693	-	0
1694	-	0
1695	-	0
1696	-	0
1697	-	0
1698	-	0
1699	-	0
1700	-	0
1701	-	0
1702	-	0
1703	-	0
1704	-	0
1705	-	0
1706	-	0
1707	-	0
1708	-	0
1709	-	0
1710	-	0
1711	-	0
1712	-	0
1713	-	0
1714	-	0
1715	-	0
1716	-	0
1717	-	0
1718	-	0
1719	-	0
1720	-	0
1721	-	0
1722	-	0
1723	-	0
1724	-	0
1725	-	0
1726	-	0
1727	-	0
1728	-	0
1729	-	0
1730	-	0
1731	-	0
1732	-	0
1733	-	0
1734	-	0
1735	-	0
1736	-	0
1737	-	0
1738	-	0
1739	-	0
1740	-	0
1741	-	0
1742	-	0
1743	-	0
1744	-	0
1745	-	0
1746	-	0
1747	-	0
1748	-	0
1749	-	0
1750	-	0
1751	-	0
1752	-	0
1753	-	0
1754	-	0
1755	-	0
1756	-	0
1757	-	0
1758	-	0
1759	-	0
1760	-	0
1761	-	0
1762	-	0
1763	-	0
1764	-	0
1765	-	0
1766	-	0
1767	-	0
1768	-	0
1769	-	0
1770	-	0
1771	-	0
1772	-	0
1773	-	0
1774	-	0
1775	-	0
1776	-	0
1777	-	0
1778	-	0
1779	-	0
1780	-	0
1781	-	0
1782	-	0
1783	-	0
1784	-	0
1785	-	0
1786	-	0
1787	-	0
1788	-	0
1789	-	0
1790	-	0
1791	-	0
1792	-	0
1793	-	0
1794	-	0
1795	-	0
1796	-	0
1797	-	0
1798	-	0
1799	-	0
1800	-	0
1801	-	0
1802	-	0
1803	-	0
1804	-	0
1805	-	0
1806	-	0
1807	-	0
1808	-	0
1809	-	0
1810	-	0
1811	-	0
1812	-	0
1813	-	0
1814	-	0
1815	-	0
1816	-	0
1817	-	0
1818	-	0
1819	-	0
1820	-	0
1821	-	0
1822	-	0
1823	-	0
1824	-	0
1825	-	0
1826	-	0
1827	-	0
1828	-	0
1829	-	0
1830	-	0
1831	-	0
1832	-	0
1833	-	0
1834	-	0
1835	-	0
1836	-	0
1837	-	0
1838	-	0
1839	-	0
1840	-	0
1841	-	0
1842	-	0
1843	-	0
1844	-	0
1845	-	0
1846	-	0
1847	-	0
1848	-	0
1849	-	0
1850	-	0
1851	-	0
1852	-	0
1853	-	0
1854	-	0
1855	-	0
1856	-	0
1857	-	0
1858	-	0
1859	-	0
1860	-	0
1861	-	0
1862	-	0
1863	-	0
1864	-	0
1865	-	0
1866	-	0
1867	-	0
1868	-	0
1869	-	0
1870	-	0
1871	-	0
1872	-	0
1873	-	0
1874	-	0
1875	-	0
1876	-	0
1877	-	0
1878	-	0
1879	-	0
1880	-	0
1881	-	0
1882	-	0
1883	-	0
1884	-	0
1885	-	0
1886	-	0
1887	-	0
1888	-	0
1889	-	0
1890	-	0
1891	-	0
1892	-	0
1893	-	0
1894	-	0
