# Supplementary material for: Machine learning identifies novel signatures of antifungal drug resistance in Saccharomycotina yeasts
Source: PLoS Genet. 2026 Mar 17;22(3):e1012091. doi: 10.1371/journal.pgen.1012091 (PMC13012505; doi:10.1371/journal.pgen.1012091)
Supplement: S7 Table — (XLSX) [file pgen.1012091.s015.xlsx]

## Sheet: Table S7
FungAMR (all fluc. code =1)				Gini Impurity
	Y1000 count		Source	MAFFT	Struct	Muscle5	One hot
A61V	0		Chau	0.00080966	0.00067457	0.000517827	not_present
G307S	0		Chau	0	0	0	not_present
G448V	0		Chau	0	0.000366001	0	not_present
H283R	1		Chau	0.0026616	0.00209915	0.00251475	0
K143R	0		Chau	0	0	0	not_present
R467I	0		Chau	0	0	0	not_present
S405F	0		Chau	0.0022125	0.00084987	0.000679058	not_present
V452A	0		Chau	0.00303069	0.00240866	0.00286857	not_present
D116E	583		Favre	0.00201254	0.00231697	0.00245043	0.000909813
E266D	59		Favre	0.00310463	0.00244393	0.00289346	0.000535251
F126L	0		Favre	0	0	0	not_present
F449L	0		Favre	0	0.000825298	0.000827154	not_present
F72L	0		Favre	0	5.87e-05	0	not_present
K143E	0		Favre	0	0	0	not_present
T229A	12		Favre	0.00244935	0.00177181	0.00281312	0
D446E	1		Flowers	0	0.00146125	0.000120635	0
F145L	0		Flowers	0	0	0	not_present
F449V	0		Flowers	0	0.000825298	0.000827154	not_present
G448E	0		Flowers	0	0.000366001	0	not_present
G450E	0		Flowers	0	0.000790745	0.00168756	not_present
Y132F	7		Flowers	0	0	0	0
G464S	5		Kelly	0	0	0	0
G129A	0		Sanglard	0	0	0	not_present
R467K	0		Sanglard	0	0	0	not_present
D278N	35		Warrilow	0	0	0	0
S279F	0		Warrilow	0.0037783	0.00401712	0.00461103	not_present
S279Y	0		Warrilow	0.0037783	0.00401712	0.00461103	not_present
Y132H	0		Warrilow	0	0	0	not_present
A114S	1		Xiang	0	0	0	0
G472R	0		Xiang	0	0	0	not_present
K128T	20		Xiang	0.00230211	0.00224255	0.00207672	6.12e-05
K143Q	0		Xiang	0	0	0	not_present
V437I	1		Xiang	0.0002402	0.00264913	0.000240818	0
Y257H	0		Xiang	0	0	0	not_present
L370S	0		Odiba, 2022	0	0	0	not_present
P375H	0		Odiba, 2023	0	0	0	not_present
